# Supplementary material for: Modulus adaptive lubricating prototype inspired by instant muscle hardening mechanism of catfish skin
Source: Nat Commun. 2022 Jan 19;13:377. doi: 10.1038/s41467-022-28038-9 (PMC8770490; doi:10.1038/s41467-022-28038-9)
Supplement: Supplementary file 9 — Source Data [file 41467_2022_28038_MOESM9_ESM.xlsx]

## Sheet: Fig.3a
L/L0	F/F0
0.48309	3.36897e-06
0.50725	5.5545e-06
0.5314	9.15782e-06
0.55556	1.50987e-05
0.57971	2.48935e-05
0.60386	4.10425e-05
0.62802	6.76676e-05
0.65217	0.000111565
0.67633	0.00018394
0.70048	0.000303265
0.72464	0.0005
0.74879	0.000824361
0.77295	0.00136
0.7971	0.00224
0.82126	0.00369
0.84541	0.00609
0.86957	0.01004
0.89372	0.01656
0.91787	0.0273
0.94203	0.04501
0.96618	0.07421
0.99034	0.12235
1.01449	0.20171
1.03865	0.33257
1.0628	0.54832
1.08696	0.90402
1.11111	1.49048
1.13527	2.45738
1.15942	4.05154

## Sheet: Fig.3b
Strain	Stress
%	MPa
	T=80 °C		T~75 °C		T~70 °C		T~65 °C		T~60 °C		T~50 °C		T~40 °C		T=20°C
0.0075	-0.04434	0.00917	0.00199	0.00694	0.03009	0.00625	-0.02399	0.00804	-0.06708	0.00625	0.00553	0.00562	-0.00928	0.00324	0.000132455
0.03833	-0.04422	0.04583	0.00212	0.04722	0.03026	0.03672	-0.02344	0.04286	-0.06693	0.03958	0.00567	0.035	-0.00932	0.02083	9.93411e-05
0.10417	-0.04316	0.10917	0.00321	0.09653	0.03159	0.09609	-0.02218	0.11161	-0.06624	0.09306	0.00609	0.08313	-0.00899	0.05417	0.000331137
0.16333	-0.03578	0.1675	0.00983	0.14375	0.03971	0.15313	-0.01484	0.17589	-0.06304	0.14097	0.00759	0.12625	-0.00683	0.08796	0.000927183
0.22083	-0.00849	0.22417	0.03085	0.18403	0.06792	0.20703	0.01094	0.23661	-0.05361	0.18333	0.01142	0.165	-0.00018062	0.12083	0.00169
0.2725	0.05547	0.27583	0.07346	0.23125	0.12879	0.25625	0.06607	0.29375	-0.03579	0.22847	0.01855	0.205	0.01264	0.15139	0.00215
0.3275	0.16178	0.33083	0.13747	0.28264	0.21876	0.30625	0.14709	0.35179	-0.01128	0.275	0.02872	0.2475	0.03042	0.18241	0.00185
0.38583	0.29849	0.39167	0.21905	0.33403	0.31623	0.35859	0.23882	0.41518	0.01936	0.32569	0.04102	0.29313	0.04978	0.21528	0.00121
0.4475	0.44596	0.45333	0.31627	0.38194	0.3986	0.41563	0.32789	0.475	0.06124	0.375	0.05442	0.3375	0.06791	0.24491	0.000811285
0.50667	0.58992	0.51167	0.42804	0.42292	0.45919	0.47109	0.40844	0.54018	0.11773	0.425	0.06822	0.3825	0.08397	0.27824	0.000711944
0.56333	0.72431	0.56417	0.55116	0.46528	0.50721	0.52734	0.48254	0.60625	0.18302	0.47153	0.08206	0.4225	0.09813	0.31204	0.000711944
0.6175	0.84592	0.615	0.68011	0.51111	0.55662	0.58203	0.5588	0.66875	0.24864	0.51458	0.09605	0.46187	0.11065	0.34537	0.000976854
0.67083	0.95301	0.66833	0.80885	0.56181	0.61585	0.63203	0.64355	0.72679	0.31195	0.56111	0.11029	0.5025	0.1217	0.37685	0.00142
0.7275	1.04951	0.72583	0.93304	0.61042	0.68389	0.68437	0.73422	0.77946	0.37458	0.60347	0.12479	0.54188	0.13153	0.40509	0.0018
0.78083	1.14505	0.78583	1.05164	0.65764	0.75556	0.73125	0.82525	0.83661	0.43741	0.65486	0.1396	0.58813	0.14061	0.43472	0.00189
0.8425	1.24729	0.84583	1.16643	0.7	0.82869	0.7875	0.91423	0.90179	0.49987	0.70694	0.15454	0.635	0.14923	0.46574	0.00169
0.90333	1.35685	0.9	1.27928	0.74306	0.9039	0.84375	1.00091	0.96786	0.56077	0.75417	0.16948	0.67812	0.15705	0.49954	0.00159
0.95833	1.4695	0.95167	1.39079	0.79028	0.98039	0.89844	1.0847	1.02857	0.61955	0.79861	0.18423	0.71875	0.16393	0.53148	0.00176
1.0125	1.58113	1.0075	1.5005	0.83681	1.05685	0.95	1.16396	1.08304	0.67709	0.83889	0.19906	0.75375	0.17014	0.56204	0.00207
1.05917	1.69077	1.06	1.60873	0.88889	1.1335	0.99531	1.23319	1.13661	0.73479	0.88403	0.21423	0.795	0.17621	0.59028	0.00233
1.11583	1.79976	1.12083	1.71701	0.93611	1.21072	1.04531	1.27621	1.19464	0.79291	0.93403	0.22993	0.84062	0.18232	0.61944	0.00235
1.1775	1.9091	1.1825	1.82675	0.97986	1.28697	1.10078	1.2717	1.25893	0.85056	0.98542	0.24581	0.88687	0.18828	0.65139	0.0023
1.23667	2.01826	1.2375	1.93713	1.025	1.35929	1.15781	1.2213	1.32232	0.90711	1.03264	0.2615	0.93	0.19399	0.68287	0.00228
1.2925	2.1264	1.29083	2.04573	1.06736	1.42672	1.21094	1.16056	1.38304	0.96315	1.07292	0.27714	0.96625	0.19964	0.71667	0.0023
1.33917	2.23364	1.3375	2.15145	1.11667	1.49354	1.25859	1.1231	1.43929	1.0193	1.11458	0.29306	1.00375	0.20533	0.74722	0.00242
1.39167	2.34101	1.39333	2.25561	1.16736	1.56554	1.30625	1.1127	1.49464	1.07486	1.16042	0.30928	1.045	0.21069	0.77685	0.00257
1.45	2.44901	1.45583	2.35955	1.21597	1.64287	1.35625	1.1241	1.55446	1.12871	1.21111	0.32544	1.09063	0.21548	0.80694	0.00276
1.51167	2.55661	1.51667	2.46227	1.26111	1.72063	1.41172	1.16244	1.61339	1.18095	1.26042	0.34123	1.13563	0.21978	0.83565	0.00291
1.56833	2.66277	1.5725	2.56234	1.30069	1.79482	1.46719	1.2289	1.67946	1.23287	1.30556	0.3566	1.17687	0.22404	0.86898	0.00303
1.61917	2.76791	1.62083	2.66077	1.34514	1.86459	1.52109	1.31107	1.74286	1.28492	1.34792	0.37148	1.21438	0.22854	0.90278	0.00305
1.67083	2.87298	1.67167	2.76012	1.39514	1.93108	1.57031	1.39571	1.79911	1.33592	1.39167	0.38588	1.25313	0.23323	0.93426	0.00305
1.72417	2.9771	1.72667	2.86056	1.44583	1.99613	1.61953	1.47763	1.85714	1.3848	1.43889	0.39987	1.29625	0.23791	0.96389	0.00308
1.78417	3.07805	1.78833	2.95942	1.49306	2.06128	1.67344	1.55628	1.90804	1.43239	1.48611	0.41387	1.33813	0.24275	0.99028	0.00321
1.8425	3.17496	1.84667	3.05449	1.53542	2.12732	1.72344	1.6322	1.97143	1.48053	1.53819	0.42809	1.38437	0.24781	1.0213	0.00343
1.90083	3.26975	1.89917	3.14615	1.57778	2.19446	1.78047	1.70682	2.03929	1.53004	1.58542	0.44252	1.42625	0.25276	1.05463	0.00361
1.95333	3.36457	1.94917	3.23604	1.62222	2.26192	1.83516	1.78114	2.10179	1.58	1.62847	0.45697	1.46438	0.25726	1.08796	0.00366
2.00583	3.4594	2.0025	3.3248	1.67361	2.32797	1.88594	1.8548	2.15893	1.629	1.67361	0.47108	1.505	0.26109	1.11898	0.00371
2.0625	3.55311	2.06167	3.41177	1.72222	2.39164	1.9375	1.92667	2.20982	1.67711	1.71597	0.48462	1.54375	0.26448	1.14676	0.00387
2.11583	3.64592	2.12	3.49687	1.77083	2.45319	1.98281	1.99688	2.26518	1.72508	1.76528	0.49754	1.59	0.26777	1.17593	0.00409
2.17667	3.73981	2.18083	3.58209	1.81319	2.51118	2.03672	2.06691	2.32857	1.7724	1.81736	0.50989	1.63688	0.27113	1.20694	0.00422
2.235	3.83562	2.235	3.67004	1.85486	2.55796	2.09453	2.13776	2.39464	1.81747	1.86597	0.52208	1.67938	0.27476	1.23981	0.00435
2.29	3.93119	2.28583	3.76117	1.90208	2.5794	2.15	2.20815	2.45625	1.8597	1.91111	0.53453	1.71938	0.2785	1.27222	0.00445
2.34583	4.02386	2.34083	3.85371	1.94931	2.56697	2.20078	2.27635	2.50982	1.90026	1.95069	0.54717	1.755	0.28218	1.30278	0.00452
2.39333	4.11385	2.3925	3.94634	2.00069	2.53757	2.24609	2.34303	2.56429	1.94059	1.99375	0.55904	1.795	0.28561	1.33148	0.00449
2.45	4.20413	2.4525	4.03961	2.04722	2.53	2.29531	2.41043	2.62232	1.98074	2.04444	0.56894	1.84063	0.28878	1.36019	0.00445
2.5125	4.29711	2.51333	4.13376	2.09028	2.56899	2.35	2.47938	2.68661	2.01989	2.09583	0.57659	1.88688	0.29186	1.39259	0.00449
2.57083	4.39207	2.56833	4.22678	2.13542	2.64343	2.40781	2.54847	2.75	2.05775	2.14306	0.5836	1.92938	0.29504	1.42407	0.00467
2.62583	4.48704	2.6225	4.3162	2.17708	2.72813	2.46094	2.61642	2.8125	2.09529	2.18333	0.59278	1.96563	0.29837	1.45741	0.00492
2.67417	4.58183	2.67083	4.40233	2.22778	2.81002	2.50859	2.68381	2.86786	2.13371	2.22569	0.60531	2.00375	0.30171	1.48796	0.0051
2.72583	4.67767	2.7275	4.48813	2.27917	2.88781	2.55703	2.75188	2.92232	2.1728	2.27153	0.61967	2.04562	0.30481	1.51713	0.00523
2.78333	4.77433	2.78833	4.57519	2.32639	2.96203	2.60781	2.82003	2.98304	2.21139	2.32222	0.63363	2.09125	0.30763	1.54769	0.0054
2.84417	4.86958	2.84917	4.66216	2.37222	3.03307	2.66328	2.88679	3.04107	2.24884	2.37222	0.64619	2.13563	0.31056	1.57639	0.0056
2.90167	4.9619	2.90417	4.74728	2.41111	3.10251	2.71875	2.95225	3.10804	2.28509	2.41875	0.65744	2.17625	0.31386	1.61019	0.00573
2.95333	5.05192	2.9525	4.83102	2.45694	3.17228	2.77266	3.01844	3.17232	2.31887	2.46111	0.66824	2.21375	0.31751	1.64398	0.00573
3.00333	5.1409	3.00333	4.91465	2.50694	3.24291	2.82109	3.08665	3.23036	2.34683	2.50417	0.67946	2.25312	0.321	1.67593	0.00568
3.0575	5.22885	3.06	4.99796	2.55764	3.3135	2.86875	3.15608	3.28661	2.36702	2.55	0.69116	2.29625	0.32396	1.70556	0.00581
3.1175	5.31443	3.12083	5.07932	2.60417	3.38336	2.92188	3.22553	3.33839	2.38338	2.59792	0.70288	2.33938	0.32654	1.73194	0.00603
3.17583	5.3974	3.18	5.1582	2.64583	3.45325	2.97266	3.29482	3.39911	2.40282	2.64931	0.71419	2.38563	0.32907	1.7625	0.00614
3.23417	5.48015	3.23333	5.23604	2.68819	3.52406	3.02969	3.36464	3.46607	2.42843	2.69722	0.72492	2.42687	0.33156	1.7963	0.00601
3.28667	5.56514	3.285	5.3147	2.73472	3.59517	3.08359	3.43469	3.53036	2.45771	2.74028	0.73507	2.465	0.33393	1.82917	0.00589
3.33833	5.65165	3.33667	5.39447	2.78472	3.66518	3.13437	3.50309	3.58839	2.48703	2.78542	0.74502	2.50563	0.33626	1.85972	0.00598
3.395	5.73652	3.39583	5.47436	2.83333	3.73394	3.18516	3.56804	3.63929	2.51527	2.82708	0.75526	2.54438	0.33861	1.88657	0.00616
3.44917	5.81851	3.45333	5.55394	2.87917	3.80284	3.23125	3.63	3.69554	2.54338	2.87708	0.76617	2.58938	0.3409	1.91528	0.00629
3.51083	5.8999	3.51417	5.63401	2.92153	3.87273	3.28594	3.69112	3.75714	2.57192	2.92917	0.77779	2.63563	0.34307	1.94676	0.00624
3.57	5.98336	3.5675	5.71532	2.96458	3.94286	3.34453	3.75286	3.82411	2.60023	2.97708	0.78951	2.6775	0.34497	1.98009	0.00621
3.62417	6.06861	3.61833	5.79705	3.01389	4.0117	3.40078	3.8147	3.88571	2.62747	3.02153	0.80085	2.71687	0.34654	2.01296	0.00632
3.67833	6.15375	3.67333	5.87732	3.06111	4.07908	3.45156	3.87569	3.94107	2.65403	3.06042	0.81167	2.7525	0.34789	2.04352	0.00656
3.72583	6.23865	3.725	5.95531	3.11181	4.14639	3.49609	3.93655	3.99464	2.68068	3.10556	0.82235	2.79438	0.34941	2.07176	0.00674
3.78083	6.32486	3.78667	6.03196	3.15764	4.21474	3.54531	3.99874	4.05089	2.70733	3.15556	0.83316	2.84063	0.35095	2.10046	0.0068
3.84417	6.41232	3.84833	6.108	3.20069	4.28325	3.6	4.06216	4.11429	2.73326	3.20694	0.84416	2.88625	0.35239	2.13287	0.00685
3.90333	6.49826	3.90417	6.18201	3.24653	4.35024	3.65703	4.12521	4.17768	2.75818	3.25486	0.85527	2.92875	0.35387	2.16481	0.00712
3.95833	6.58022	3.95667	6.25216	3.28889	4.41519	3.71094	4.18668	4.24107	2.78265	3.29583	0.86647	2.965	0.35573	2.19815	0.00738
4.00667	6.65938	4.005	6.31909	3.33958	4.47933	3.75781	4.24671	4.29732	2.80718	3.33819	0.87781	3.00375	0.35803	2.2287	0.00747
4.0575	6.73975	4.06	6.38563	3.39028	4.54356	3.80625	4.30561	4.35179	2.83173	3.38333	0.88916	3.04625	0.36052	2.25833	0.00735
4.11583	6.82324	4.12083	6.45338	3.43819	4.60701	3.85781	4.36312	4.41161	2.85595	3.43333	0.9003	3.09125	0.36288	2.28889	0.0073
4.1775	6.90756	4.18167	6.52191	3.48264	4.66874	3.91328	4.41949	4.46875	2.88013	3.48264	0.91117	3.13563	0.36521	2.31667	0.00755
4.235	6.98946	4.2375	6.59035	3.52222	4.72957	3.96875	4.4759	4.53571	2.90519	3.52917	0.92176	3.17625	0.36785	2.35046	0.00795
4.28667	7.06873	4.28667	6.65845	3.56667	4.7914	4.02344	4.53397	4.59911	2.93136	3.57083	0.93193	3.21312	0.37072	2.38519	0.0081
4.3375	7.14752	4.33833	6.72638	3.61736	4.85481	4.07188	4.5943	4.65714	2.95738	3.61389	0.94155	3.2525	0.37343	2.41667	0.008
4.39083	7.22667	4.39417	6.7945	3.66806	4.91818	4.11953	4.6557	4.7125	2.98191	3.66181	0.95069	3.29625	0.37564	2.44583	0.00778
4.45083	7.3047	4.455	6.86273	3.71528	4.97965	4.17109	4.71676	4.76429	3.00496	3.70903	0.95965	3.33938	0.37742	2.47222	0.00773
4.50917	7.38063	4.51417	6.93126	3.75625	5.03945	4.22266	4.77695	4.82679	3.02744	3.76111	0.96885	3.385	0.37914	2.50231	0.00781
4.5675	7.4554	4.56833	7.00066	3.79861	5.09916	4.28047	4.83687	4.89464	3.04959	3.80764	0.97846	3.42625	0.38096	2.53565	0.00786
4.62	7.53024	4.6175	7.07128	3.84444	5.15938	4.33516	4.89664	4.95893	3.07043	3.85069	0.98817	3.465	0.38291	2.56944	0.00786
4.67083	7.60448	4.66917	7.14175	3.89514	5.21911	4.38594	4.95552	5.01786	3.08963	3.89514	0.99764	3.50563	0.38503	2.60046	0.00795
4.72833	7.67625	4.72833	7.20978	3.94444	5.27753	4.43672	5.0127	5.06875	3.10843	3.9375	1.00689	3.54438	0.38756	2.62778	0.00821
4.78167	7.74562	4.78583	7.27437	3.99097	5.3352	4.48125	5.06838	5.12411	3.12856	3.9882	1.01621	3.59	0.39048	2.65648	0.00849
4.84167	7.81566	4.84667	7.3373	4.03333	5.39291	4.53672	5.12354	5.18571	3.15033	4.04028	1.02589	3.63687	0.39346	2.68657	0.00869
4.90167	7.88949	4.90083	7.40147	4.07569	5.45068	4.59531	5.17897	5.25179	3.1723	4.08819	1.03584	3.67937	0.39614	2.72083	0.00869
4.9575	7.96657	4.9525	7.46806	4.125	5.50802	4.65	5.23428	5.31339	3.19299	4.13264	1.04584	3.71875	0.39838	2.7537	0.00869
5.01167	8.04375	5.0075	7.53605	4.17153	5.56533	4.70078	5.28851	5.36696	3.21261	4.17153	1.05591	3.75438	0.40054	2.78426	0.00882
5.05917	8.11956	5.05917	7.6041	4.22222	5.62359	4.74453	5.34195	5.42143	3.23175	4.21667	1.06598	3.79438	0.40278	2.81204	0.00896
5.11417	8.1957	5.11917	7.67241	4.26875	5.683	4.79531	5.39576	5.47946	3.24952	4.26667	1.0759	3.84063	0.40481	2.8412	0.00897
5.17583	8.27336	5.18167	7.74112	4.31181	5.7422	4.85078	5.45003	5.54375	3.26418	4.31806	1.08545	3.88625	0.40629	2.87269	0.00892
5.23667	8.35035	5.23667	7.80867	4.35764	5.79972	4.90781	5.50354	5.60714	3.27572	4.36528	1.09456	3.92813	0.40723	2.90509	0.00904
5.2925	8.42376	5.29	7.87318	4.39931	5.85552	4.96094	5.5559	5.66964	3.28628	4.40625	1.10343	3.96438	0.40798	2.93935	0.00919
5.34	8.4936	5.3375	7.93507	4.45	5.91112	5.00859	5.60845	5.72589	3.29774	4.44931	1.11233	4.00312	0.40894	2.97083	0.00924
5.39167	8.56193	5.39333	7.99654	4.50208	5.96736	5.05625	5.66281	5.78214	3.31018	4.49514	1.12127	4.04437	0.41019	3	0.00919
5.45	8.63009	5.45417	8.05881	4.55	6.02317	5.10703	5.71888	5.84196	3.32276	4.54514	1.1298	4.09	0.41158	3.02963	0.00919
5.51167	8.69691	5.51583	8.12103	4.59444	6.07746	5.16328	5.77448	5.89911	3.33516	4.59514	1.13773	4.135	0.41306	3.05741	0.0093
5.57	8.76167	5.57167	8.18228	4.63403	6.13092	5.21797	5.82765	5.96607	3.34796	4.64236	1.14535	4.17625	0.41465	3.0912	0.0094
5.6225	8.82667	5.62083	8.24344	4.67986	6.18513	5.27187	5.87781	6.03036	3.36169	4.68403	1.15313	4.21375	0.41622	3.12454	0.00944
5.67167	8.89523	5.67167	8.30596	4.72986	6.24033	5.31953	5.92513	6.08661	3.37566	4.72639	1.16119	4.2525	0.41763	3.15648	0.00945
5.72417	8.96729	5.72667	8.36992	4.77917	6.29573	5.36719	5.96991	6.14286	3.38865	4.77361	1.16932	4.29563	0.41911	3.18611	0.00957
5.78417	9.03941	5.7875	8.43394	4.82639	6.35097	5.42109	6.01316	6.19464	3.40032	4.82014	1.17732	4.33875	0.42094	3.21296	0.00972
5.84167	9.10921	5.8475	8.49672	4.86736	6.40641	5.47344	6.05696	6.25625	3.41133	4.87153	1.18536	4.385	0.42307	3.24352	0.00988
5.90083	9.17771	5.90083	8.55833	4.90972	6.46244	5.53125	6.10293	6.32411	3.42219	4.91806	1.19328	4.42563	0.42498	3.27639	0.01005
5.95417	9.2465	5.95083	8.61974	4.95556	6.51873	5.58516	6.15031	6.3875	3.43283	4.96111	1.20056	4.46438	0.42646	3.31065	0.01018
6.00583	9.31467	6.00333	8.68133	5.00556	6.57435	5.63516	6.197	6.44554	3.44272	5.00625	1.20683	4.50625	0.42753	3.34167	0.01031
6.06167	9.3804	6.06167	8.74243	5.05486	6.62814	5.68516	6.24268	6.49732	3.45171	5.04792	1.21239	4.545	0.42849	3.36944	0.01031
6.11417	9.44419	6.11833	8.80253	5.1	6.67974	5.73047	6.2895	6.55268	3.46052	5.09792	1.21769	4.59	0.42968	3.39769	0.01028
6.175	9.50812	6.17917	8.86271	5.14306	6.72964	5.78594	6.33866	6.61518	3.46994	5.15069	1.22235	4.63625	0.4313	3.42824	0.01028
6.235	9.57294	6.23333	8.92414	5.18681	6.77826	5.84453	6.38858	6.68214	3.47964	5.19792	1.22565	4.67875	0.43331	3.46157	0.01033
6.29083	9.63708	6.285	8.98575	5.23611	6.82565	5.89922	6.43649	6.74375	3.48851	5.24375	1.22755	4.71875	0.43542	3.49444	0.01045
6.345	9.69872	6.34083	9.04477	5.28264	6.87251	5.95	6.48136	6.79821	3.4965	5.28333	1.22903	4.75375	0.43762	3.525	0.01055
6.39083	9.75829	6.3925	9.10019	5.33264	6.92004	5.99453	6.52442	6.85179	3.5051	5.32847	1.2308	4.795	0.43992	3.55324	0.01055
6.44667	9.81809	6.4525	9.15378	5.37986	6.96894	6.04531	6.56753	6.90893	3.5147	5.37778	1.23244	4.84125	0.44209	3.58241	0.0104
6.51	9.87922	6.51417	9.20739	5.42361	7.01836	6.10078	6.61049	6.97232	3.52378	5.42986	1.23335	4.88687	0.44393	3.61389	0.01036
6.57083	9.94002	6.57083	9.26062	5.46945	7.06694	6.15859	6.6516	7.03482	3.53141	5.47708	1.23349	4.92875	0.44552	3.64583	0.0105
6.62667	9.99896	6.625	9.31243	5.5125	7.11465	6.2125	6.6908	7.09732	3.53882	5.51806	1.23302	4.965	0.4472	3.67963	0.01063
6.67583	10.0576	6.67333	9.36346	5.5625	7.16269	6.25938	6.73076	7.15268	3.5469	5.56042	1.23096	5.00375	0.44911	3.71111	0.01068
6.72583	10.1186	6.7275	9.41586	5.6125	7.21187	6.30625	6.7739	7.20714	3.55459	5.60556	1.22589	5.045	0.45083	3.73981	0.01084
6.78167	10.1823	6.78917	9.47114	5.65972	7.26137	6.35703	6.8199	7.26696	3.55991	5.65694	1.21843	5.09063	0.45211	3.76991	0.01116
6.84417	10.2463	6.84917	9.52856	5.70486	7.31037	6.41328	6.86613	7.325	3.56237	5.70556	1.21144	5.13438	0.45328	3.79815	0.01146
6.9025	10.3088	6.90417	9.58653	5.74444	7.359	6.46797	6.91078	7.39196	3.56344	5.75208	1.20683	5.175	0.45495	3.83194	0.01159
6.95583	10.3708	6.95333	9.64476	5.79028	7.40779	6.52187	6.95394	7.45714	3.5646	5.79375	1.20376	5.21375	0.457	3.86574	0.01156
7.005	10.4345	7.005	9.7038	5.83958	7.45654	6.56953	6.99606	7.51429	3.56549	5.8375	1.2	5.2525	0.45896	3.89769	0.01151
7.0575	10.5003	7.06083	9.76296	5.88958	7.50438	6.61875	7.03715	7.57143	3.56526	5.88472	1.19453	5.29625	0.46058	3.92731	0.01151
7.11667	10.5664	7.12167	9.82033	5.93542	7.55116	6.67188	7.07768	7.62321	3.56476	5.93056	1.18812	5.33875	0.46194	3.9537	0.01161
7.175	10.6315	7.18	9.87478	5.97708	7.59791	6.72266	7.1189	7.68393	3.56502	5.98194	1.18321	5.38563	0.46309	3.9838	0.01169
7.23417	10.6964	7.2325	9.92757	6.02083	7.64498	6.78125	7.16049	7.75179	3.56587	6.02917	1.18225	5.42687	0.46432	4.01667	0.01174
7.2875	10.7621	7.28333	9.98043	6.06806	7.69109	6.83594	7.19876	7.81607	3.5665	6.07292	1.18554	5.46563	0.46591	4.05093	0.01172
7.33833	10.8278	7.33833	10.0332	6.11806	7.73447	6.88594	7.23047	7.87411	3.56619	6.11806	1.19142	5.50563	0.46797	4.08241	0.01185
7.39417	10.8919	7.39583	10.0842	6.16458	7.77558	6.93594	7.25865	7.925	3.56489	6.15972	1.19838	5.54375	0.47046	4.11019	0.01209
7.44583	10.9545	7.45333	10.1329	6.21111	7.81684	6.98125	7.29024	7.98036	3.56298	6.20972	1.20602	5.58938	0.47317	4.13843	0.01229
7.5075	11.017	7.5125	10.1816	6.25417	7.85961	7.03672	7.32842	8.04375	3.56051	6.26181	1.21407	5.63563	0.47575	4.16898	0.01225
7.56917	11.0794	7.56667	10.232	6.29861	7.90225	7.09609	7.37034	8.10982	3.5576	6.30972	1.22218	5.67875	0.47767	4.20278	0.01222
7.625	11.1398	7.6175	10.2829	6.34722	7.94246	7.15078	7.41026	8.17143	3.55513	6.35417	1.22977	5.71938	0.47841	4.23611	0.01238
7.67833	11.1966	7.67417	10.3324	6.39375	7.98022	7.20078	7.44463	8.22589	3.55383	6.39444	1.23683	5.755	0.47848	4.26759	0.01262
7.72583	11.2512	7.72583	10.3802	6.44444	8.01741	7.24531	7.4758	8.28036	3.55334	6.43889	1.24353	5.79563	0.47888	4.29583	0.01275
7.78083	11.3066	7.7875	10.428	6.49097	8.05551	7.29453	7.50872	8.3375	3.55233	6.48889	1.25014	5.84125	0.4803	4.32407	0.01278
7.84417	11.3639	7.84833	10.4766	6.53611	8.09439	7.34922	7.54369	8.40089	3.54982	6.54097	1.2567	5.88687	0.4826	4.35463	0.01278
7.905	11.4212	7.9025	10.5253	6.58194	8.13325	7.40703	7.57625	8.46339	3.54602	6.58819	1.26335	5.92875	0.48533	4.38611	0.01281
7.96083	11.4772	7.95667	10.5731	6.62361	8.17177	7.46094	7.60348	8.52679	3.54148	6.62986	1.27028	5.965	0.48816	4.42037	0.01278
8.00917	11.5332	8.00583	10.6209	6.67292	8.21025	7.50781	7.62684	8.58214	3.53637	6.67222	1.27765	6.00312	0.4908	4.45185	0.01275
8.05917	11.5919	8.0625	10.6702	6.72292	8.24858	7.55469	7.65004	8.63661	3.53014	6.71667	1.2849	6.045	0.49286	4.48102	0.01275
8.11583	11.6539	8.12167	10.7213	6.77083	8.28573	7.60625	7.67489	8.69643	3.52212	6.76597	1.29113	6.09063	0.4941	4.51019	0.01278
8.1775	11.7169	8.18167	10.7725	6.81597	8.32108	7.6625	7.69959	8.75446	3.51256	6.81597	1.29615	6.135	0.49428	4.53843	0.01286
8.23667	11.7787	8.23667	10.8224	6.85625	8.35529	7.71797	7.72247	8.82054	3.50284	6.8625	1.30077	6.17563	0.49291	4.57176	0.01305
8.28833	11.8397	8.285	10.8711	6.90208	8.38934	7.77266	7.74613	8.88571	3.49375	6.90486	1.3059	6.21375	0.48999	4.60648	0.01318
8.3375	11.9013	8.3375	10.9199	6.95139	8.42313	7.82109	7.77384	8.94375	3.48446	6.94861	1.31132	6.2525	0.48592	4.63889	0.01326
8.39083	11.9631	8.39333	10.9689	7.00139	8.45539	7.86875	7.80352	9.00089	3.47412	6.99653	1.31647	6.29625	0.48141	4.66852	0.01334
8.45	12.023	8.455	11.0167	7.04792	8.48572	7.92188	7.82999	9.05179	3.46378	7.04306	1.32154	6.33938	0.47778	4.69491	0.01348
8.50917	12.0799	8.5125	11.0614	7.08958	8.51558	7.97187	7.85244	9.11339	3.45478	7.09444	1.32714	6.38563	0.47635	4.725	0.01356
8.56833	12.136	8.565	11.1038	7.13264	8.54668	8.02969	7.87498	9.18125	3.44587	7.14097	1.33319	6.42625	0.47686	4.75833	0.01353
8.62083	12.1937	8.61667	11.1455	7.17778	8.5787	8.08594	7.89956	9.24554	3.43494	7.18403	1.33892	6.465	0.47758	4.79213	0.01348
8.67167	12.2526	8.67083	11.1872	7.22847	8.61001	8.1375	7.92407	9.30446	3.42251	7.22917	1.34381	6.50563	0.47686	4.82407	0.01356
8.7275	12.3102	8.73	11.2276	7.27708	8.63992	8.1875	7.94706	9.35536	3.41128	7.27014	1.34835	6.54375	0.47424	4.85185	0.01374
8.78	12.3652	8.78667	11.2661	7.32431	8.66937	8.23203	7.97038	9.40893	3.40243	7.32014	1.35286	6.58938	0.47082	4.87963	0.01382
8.84167	12.4189	8.84667	11.3038	7.36736	8.69942	8.28516	7.9963	9.47143	3.3951	7.37292	1.35731	6.63625	0.46815	4.90972	0.01369
8.9025	12.4727	8.9	11.3424	7.41042	8.73	8.34375	8.02393	9.5375	3.38719	7.42083	1.36108	6.67812	0.46714	4.94352	0.01361
8.95917	12.5264	8.95167	11.3821	7.45833	8.76055	8.4	8.05057	9.6	3.37715	7.46458	1.36338	6.71812	0.46764	4.97593	0.01379
9.0125	12.5785	9.00583	11.4219	7.50486	8.79086	8.45078	8.07515	9.65446	3.36546	7.50417	1.36347	6.75375	0.4694	5.00741	0.01411
9.06	12.6291	9.05833	11.4613	7.55556	8.82167	8.49531	8.09832	9.70893	3.35374	7.54931	1.35983	6.79563	0.47183	5.03565	0.01431
9.115	12.6799	9.11917	11.5007	7.60278	8.85325	8.54453	8.12058	9.76518	3.34215	7.6	1.3495	6.84125	0.47438	5.06389	0.01431
9.1775	12.731	9.18083	11.5397	7.64653	8.88468	8.59922	8.14155	9.82946	3.33	7.65139	1.33074	6.88625	0.47658	5.09444	0.01419
9.2375	12.7799	9.23667	11.5763	7.69167	8.91498	8.65703	8.15974	9.89375	3.31747	7.69861	1.30906	6.92812	0.47826	5.12639	0.01417
9.29333	12.825	9.29167	11.6099	7.73333	8.94421	8.71172	8.17242	9.95625	3.30575	7.74028	1.29599	6.965	0.47984	5.16065	0.01424
9.34083	12.8685	9.33917	11.642	7.78403	8.9736	8.76016	8.17939	10.0125	3.29577	7.78264	1.29748	7.00437	0.48204	5.19259	0.01431
9.39167	12.9153	9.39417	11.6759	7.83472	9.0035	8.80625	8.18453	10.067	3.28706	7.82847	1.30892	7.04563	0.485	5.22176	0.01435
9.44917	12.9669	9.455	11.7125	7.88333	9.03281	8.85625	8.19035	10.1259	3.27807	7.87847	1.32236	7.09187	0.48831	5.25093	0.0144
9.51167	13.0201	9.515	11.7498	7.92778	9.0602	8.91172	8.19454	10.183	3.2687	7.92778	1.33408	7.135	0.49161	5.27917	0.01445
9.56917	13.0709	9.57083	11.7855	7.96806	9.0861	8.96719	8.19521	10.2491	3.25987	7.97431	1.34414	7.17563	0.49483	5.3125	0.0144
9.6225	13.1164	9.61917	11.8192	8.0125	9.11243	9.02266	8.19409	10.3134	3.25088	8.01597	1.35337	7.21312	0.49786	5.34722	0.01437
9.67167	13.0037	9.67167	11.8528	8.06181	9.14011	9.07188	8.19295	10.3705	3.23967	8.05903	1.3618	7.2525	0.50061	5.37963	0.0144
9.72333	12.047	9.72833	11.8865	8.1125	9.16794	9.12031	8.19086	10.4286	3.22547	8.10694	1.36912	7.29625	0.50314	5.40926	0.01449
9.7825	9.35036	9.78917	11.9193	8.15903	9.19458	9.17188	8.18719	10.4804	3.21008	8.15347	1.37535	7.33875	0.50552	5.43611	0.01457
9.84083	5.33392	9.84667	11.9496	8.2	9.22023	9.22188	8.18266	10.5411	3.19577	8.20486	1.38109	7.38375	0.50774	5.46528	0.01465
9.90083	1.89554	9.9	11.9786	8.24306	9.24573	9.28047	8.17825	10.6098	3.18338	8.25278	1.38658	7.42438	0.50978	5.49861	0.0147
9.92917	0.22668	9.95	12.0076	8.28958	9.27023	9.33672	8.17363	10.675	3.17225	8.29653	1.39128	7.46438	0.51157	5.53287	0.01475
9.92917	-0.17623	10.0033	12.0351	8.34097	9.29172	9.38516	8.16756	10.7339	3.16128	8.34097	1.3941	7.50563	0.51318	5.56435	0.01483
9.9275	-0.20761	10.0617	12.0586	8.38889	9.31041	9.43516	8.15856	10.7848	3.15021	8.38264	1.39477	7.54437	0.51471	5.59213	0.01502
		10.1192	12.0785	8.43542	9.32984	9.48125	8.14655	10.8384	3.13997	8.43264	1.3945	7.59063	0.51641	5.61991	0.01528
		10.1792	12.0986	8.47917	9.35292	9.53594	8.13374	10.9	3.13115	8.48542	1.39491	7.63625	0.51845	5.64954	0.01545
		10.2333	12.1218	8.52222	9.37881	9.59453	8.12222	10.967	3.12308	8.53264	1.39634	7.67812	0.52066	5.68333	0.01546
		10.2858	12.1468	8.56944	9.40448	9.65078	8.11213	11.0286	3.11443	8.57708	1.39818	7.71812	0.52277	5.7162	0.01545
		10.3417	12.1715	8.61528	9.42796	9.70234	8.10293	11.0839	3.10467	8.61667	1.39999	7.75375	0.52477	5.74815	0.0155
		10.3942	12.1956	8.66597	9.44897	9.74687	8.09345	11.1375	3.09437	8.66111	1.40185	7.795	0.52665	5.77685	0.01558
		10.4542	12.2203	8.7125	9.4674	9.79531	8.08059	11.1937	3.08439	8.71111	1.40396	7.84063	0.52837	5.80463	0.01558
		10.5142	12.2456	8.75694	9.4829	9.84922	8.06138	11.2571	3.07461	8.76181	1.40611	7.88687	0.52998	5.83565	0.01553
		10.5692	12.2707	8.80208	9.49563	9.90703	8.03599	11.3214	3.06432	8.80903	1.40759	7.92875	0.53171	5.86759	0.01546
		10.6242	12.294	8.84444	9.50685	9.96094	8.00704	11.3848	3.05384	8.85069	1.40784	7.96625	0.53388	5.90185	0.01545
		10.6717	12.3153	8.89514	9.51846	10.0078	7.97781	11.4411	3.04413	8.89306	1.40692	8.005	0.53653	5.9338	0.01545
		10.7275	12.3353	8.94514	9.5317	10.0555	7.95164	11.4946	3.03545	8.93958	1.40532	8.04625	0.53922	5.9625	0.0155
		10.7883	12.354	8.99306	9.54636	10.1062	7.93005	11.5545	3.02732	8.99028	1.40362	8.09187	0.54161	5.99213	0.01568
		10.8483	12.3705	9.03819	9.56155	10.1617	7.9116	11.6125	3.01962	9.03958	1.40219	8.135	0.54363	6.01991	0.01589
		10.9042	12.3846	9.07847	9.57682	10.2164	7.89552	11.6795	3.01257	9.08542	1.40132	8.175	0.54549	6.05278	0.01603
		10.9525	12.399	9.12292	9.59112	10.2719	7.88313	11.7429	3.00634	9.12778	1.40085	8.2125	0.54735	6.08796	0.01598
		11.0042	12.4162	9.17292	9.60274	10.3211	7.87409	11.7991	3.00039	9.17083	1.40028	8.2525	0.54919	6.12037	0.01576
		11.06	12.4353	9.22361	9.61155	10.3703	7.86421	11.8562	2.99406	9.21875	1.39907	8.29625	0.55096	6.15	0.01571
		11.1208	12.4527	9.27083	9.61982	10.4227	7.84943	11.908	2.98699	9.26597	1.39758	8.33875	0.55268	6.17639	0.01589
		11.1792	12.467	9.3125	9.62974	10.4734	7.83011	11.9696	2.97904	9.31736	1.39636	8.38375	0.5544	6.20602	0.01613
		11.2333	12.4798	9.35556	9.64169	10.532	7.81017	12.0375	2.9705	9.36319	1.39525	8.425	0.55593	6.23935	0.01621
		11.285	12.4941	9.40139	9.655	10.5875	7.79326	12.1018	2.96191	9.40625	1.39368	8.465	0.55716	6.27361	0.01624
		11.3392	12.511	9.45139	9.66826	10.6375	7.77925	12.1598	2.95333	9.45208	1.39162	8.50625	0.55828	6.30509	0.01634
		11.3967	12.5297	9.49931	9.67967	10.6875	7.76508	12.2107	2.9445	9.49444	1.38879	8.54438	0.55965	6.33287	0.01659
		11.4525	12.5493	9.54653	9.68814	10.732	7.74824	12.267	2.93573	9.54514	1.38404	8.59	0.56119	6.36111	0.01677
		11.5125	12.5693	9.58819	9.69386	10.7844	7.72803	12.3286	2.92773	9.59583	1.37605	8.63562	0.56272	6.39074	0.01677
		11.565	12.5884	9.63125	9.69826	10.8445	7.70388	12.3955	2.92025	9.64306	1.36547	8.67812	0.564	6.42454	0.01669
		11.6175	12.6055	9.67917	9.70316	10.9	7.67376	12.458	2.91268	9.6875	1.35456	8.71813	0.56482	6.45694	0.01664
		11.6742	12.6201	9.72569	9.70981	10.9508	7.636	12.5125	2.90534	9.72639	1.34504	8.755	0.56496	6.48889	0.01659
		11.7258	12.6333	9.77639	9.71851	10.9961	7.59229	12.5661	2.89911	9.77292	1.33755	8.79688	0.56408	6.51713	0.01651
		11.7858	12.6459	9.82361	9.7287	11.0445	7.5465	12.6232	2.89368	9.82361	1.33236	8.84125	0.56195	6.54491	0.01656
		11.8458	12.6579	9.86875	9.73932	11.1	7.50053	12.6866	2.88777	9.87361	1.32964	8.88625	0.559	6.57685	0.01681
		11.9017	12.6678	9.91389	9.7497	11.1578	7.45194	12.75	2.88069	9.92014	1.32891	8.92812	0.55627	6.60833	0.0172
		11.9575	12.6748	9.95556	9.76046	11.2117	7.399	12.8143	2.87328	9.96111	1.32951	8.96438	0.55443	6.64259	0.01757
		12.0067	12.6812	10.0042	9.77252	11.2594	7.34612	12.8705	2.86663	10.0049	1.33103	9.0025	0.55376	6.675	0.01768
		12.0617	12.6898	10.0563	9.78594	11.3063	7.30139	12.9259	2.86084	10.0514	1.33309	9.045	0.55391	6.70417	0.01752
		12.1217	12.7013	10.1049	9.79922	11.357	7.26859	12.9839	2.85563	10.1014	1.33532	9.09125	0.55434	6.73333	0.01722
		12.1808	12.7131	10.15	9.81096	11.4117	7.24392	13.0402	2.85124	10.15	1.33749	9.135	0.55488	6.76111	0.01704
		12.2367	12.7232	10.1896	9.82148	11.4664	7.22095	13.1071	2.84817	10.1951	1.33946	9.175	0.55597	6.79444	0.017
		12.2858	12.7322	10.2347	9.83234	11.5219	7.19654	13.1705	2.84615	10.2375	1.34132	9.21312	0.55774	6.82917	0.01699
		12.3392	12.7413	10.2847	9.84358	11.5703	7.16977	13.2277	2.84384	10.2819	1.34295	9.25375	0.55999	6.86157	0.01707
		12.3958	12.7502	10.3347	9.85384	11.6172	7.13769	13.2839	2.84028	10.3306	1.34414	9.2975	0.5624	6.89074	0.01742
		12.455	12.7577	10.3819	9.86284	11.6703	7.09748	13.3357	2.8359	10.3785	1.34486	9.33938	0.56493	6.91667	0.01786
		12.5117	12.764	10.4243	9.87218	11.7211	7.04975	13.3982	2.83168	10.4285	1.34501	9.385	0.56756	6.9463	0.01818
		12.5658	12.7714	10.4667	9.88323	11.7789	6.99656	13.467	2.82769	10.4736	1.34432	9.425	0.57038	6.97917	0.0181
		12.6175	12.7811	10.5118	9.89481	11.8352	6.9385	13.5304	2.82306	10.5153	1.34266	9.46312	0.57316	7.01389	0.01783
		12.6717	12.7915	10.5611	9.90268	11.8875	6.87654	13.5884	2.81724	10.5611	1.34036	9.505	0.57564	7.04537	0.01762
		12.73	12.8004	10.6104	9.90353	11.9375	6.81578	13.6393	2.81099	10.6049	1.33776	9.54375	0.57761	7.07361	0.01768
		12.7867	12.8067	10.6576	9.89997	11.982	6.76386	13.6955	2.80556	10.6569	1.33552	9.58938	0.57914	7.10139	0.01788
		12.8458	12.8117	10.7	9.89863	12.0344	6.72388	13.758	2.80128	10.7069	1.3346	9.63562	0.58068	7.13148	0.01805
		12.8983	12.817	10.7431	9.90264	12.0945	6.69149	13.8241	2.79734	10.7528	1.33504	9.67875	0.58236	7.16481	0.01816
		12.9508	12.8225	10.7917	9.90968	12.1508	6.65957	13.8866	2.79297	10.7972	1.33592	9.71937	0.58411	7.19769	0.01823
		13.0083	12.827	10.8382	9.91727	12.2023	6.6236	13.9402	2.78823	10.8375	1.33666	9.75563	0.58588	7.22963	0.0183
		13.0608	12.8301	10.8889	9.92544	12.2469	6.58295	13.9946	2.78381	10.884	1.33682	9.7975	0.58781	7.25833	0.01826
		13.1208	12.8337	10.9361	9.93516	12.2953	6.53878	14.0518	2.78005	10.9347	1.3359	9.84187	0.58987	7.28657	0.01821
		13.18	12.8388	10.9799	9.94557	12.35	6.49241	14.117	2.77651	10.9847	1.33318	9.88687	0.59177	7.31759	0.01823
		13.2358	12.8437	11.025	9.95466	12.4078	6.44508	14.1804	2.77298	11.0312	1.32848	9.92875	0.59341	7.34861	0.01843
		13.29	12.8454	11.0667	9.96111	12.4617	6.3981	14.2429	2.77001	11.0715	1.3223	9.96438	0.59503	7.38333	0.01863
		13.3392	12.8433	11.1153	9.96362	12.5102	6.35205	14.2964	2.76798	11.1146	1.31455	10.0038	0.59671	7.41574	0.01874
		13.395	12.8395	11.1674	9.9601	12.5563	6.30619	14.35	2.76604	11.1611	1.3055	10.0463	0.5982	7.44444	0.01876
		13.455	12.8357	11.2167	9.94985	12.6062	6.25933	14.4107	2.76304	11.2118	1.29718	10.0913	0.59944	7.47407	0.01874
		13.515	12.8313	11.2625	9.93455	12.6617	6.21114	14.4705	2.75916	11.2611	1.29172	10.135	0.60067	7.50139	0.01871
		13.57	12.8252	11.3014	9.91742	12.7164	6.16255	14.5375	2.75538	11.3063	1.28847	10.1756	0.60206	7.53426	0.01874
		13.6175	12.8183	11.3451	9.90284	12.7719	6.11589	14.5991	2.75208	11.3493	1.28522	10.2144	0.60358	7.56944	0.01876
		13.6708	12.8128	11.3944	9.89414	12.8211	6.07402	14.6562	2.74897	11.3931	1.28141	10.2538	0.60488	7.60185	0.01876
		13.7283	12.8082	11.4458	9.89046	12.868	6.03783	14.7134	2.74565	11.441	1.27825	10.2969	0.60585	7.63148	0.01876
		13.7892	12.8019	11.4931	9.88762	12.9211	6.00485	14.7661	2.74236	11.4889	1.27614	10.3387	0.6067	7.65741	0.01876
		13.8467	12.7932	11.5347	9.88283	12.9711	5.97093	14.8295	2.73981	11.5396	1.27408	10.3844	0.60748	7.68704	0.01871
		13.9	12.7839	11.5771	9.87741	13.0289	5.93351	14.8964	2.73818	11.5854	1.27135	10.425	0.60806	7.72037	0.01861
		13.9508	12.7761	11.6236	9.87493	13.0859	5.89116	14.9589	2.73674	11.6278	1.26871	10.465	0.60829	7.75509	0.01861
		14.0042	12.7686	11.6736	9.87721	13.1367	5.84284	15.0161	2.73481	11.6736	1.26665	10.5069	0.60818	7.78657	0.01874
		14.0642	12.7594	11.7215	9.88303	13.1867	5.79059	15.0661	2.73257	11.716	1.26461	10.5463	0.6078	7.81481	0.01891
		14.12	12.7488	11.7694	9.89086	13.2312	5.74179	15.1232	2.73057	11.766	1.26192	10.5906	0.60734	7.84259	0.01906
		14.1792	12.7393	11.8125	9.89932	13.2852	5.70438	15.1866	2.72852	11.8167	1.25885	10.6356	0.60719	7.87222	0.01919
		14.2317	12.7321	11.8549	9.90466	13.3445	5.67915	15.2536	2.72543	11.8639	1.25574	10.6775	0.60752	7.90509	0.01932
		14.2842	12.7259	11.9028	9.9022	13.4016	5.6594	15.3152	2.72094	11.9083	1.25224	10.7175	0.60804	7.93889	0.01945
		14.34	12.7185	11.9472	9.89248	13.4531	5.63794	15.3688	2.7158	11.9486	1.24818	10.7538	0.60865	7.97037	0.01957
		14.3925	12.7098	11.9986	9.88236	13.4969	5.6121	15.4223	2.71117	11.9951	1.24449	10.7956	0.60939	7.99907	0.01964
		14.4533	12.7008	12.0472	9.87741	13.5445	5.58202	15.4795	2.70744	12.0458	1.242	10.8406	0.6101	8.02731	0.01964
		14.5133	12.6912	12.091	9.87632	13.5984	5.54724	15.5446	2.7042	12.0958	1.24023	10.8856	0.6105	8.0588	0.0195
		14.5692	12.6792	12.1361	9.87505	13.6562	5.50777	15.608	2.70096	12.1417	1.23857	10.9275	0.61079	8.09028	0.0194
		14.6233	12.6645	12.1778	9.87325	13.7109	5.46724	15.6696	2.69797	12.1826	1.23737	10.9644	0.6114	8.12407	0.01945
		14.6725	12.6497	12.2285	9.87392	13.7594	5.43029	15.725	2.6958	12.2264	1.2368	11.0044	0.61236	8.15602	0.0195
		14.73	12.6373	12.2792	9.87874	13.8063	5.39763	15.7804	2.69442	12.2736	1.23607	11.0463	0.61337	8.18472	0.0195
		14.7892	12.6271	12.3278	9.88595	13.8555	5.36689	15.8393	2.69298	12.3229	1.23485	11.0913	0.61436	8.21435	0.01945
		14.8475	12.6169	12.3722	9.89216	13.9117	5.33711	15.8973	2.69112	12.3715	1.2336	11.1344	0.61543	8.24213	0.01949
		14.9033	12.6059	12.4111	9.89388	13.9672	5.30943	15.9652	2.68924	12.4153	1.23271	11.1744	0.61657	8.27639	0.01954
		14.9525	12.5953	12.4556	9.88939	14.0227	5.28475	16.0277	2.68765	12.4583	1.23187	11.2131	0.61761	8.31065	0.01957
		15.0058	12.5859	12.5056	9.88042	14.0719	5.26231	16.0839	2.68569	12.5028	1.23076	11.2538	0.61852	8.34306	0.01964
		15.0617	12.577	12.5563	9.87044	14.1203	5.24	16.1411	2.68287	12.5521	1.22952	11.2975	0.61938	8.37269	0.01972
		15.1217	12.5674	12.6035	9.86108	14.1719	5.21501	16.1946	2.67964	12.5993	1.22843	11.3406	0.62043	8.39907	0.0197
		15.1783	12.5563	12.6458	9.85222	14.2219	5.18612	16.2571	2.67687	12.6493	1.22751	11.385	0.62162	8.4287	0.01967
		15.2308	12.5438	12.6882	9.84227	14.2789	5.15511	16.3241	2.67497	12.6944	1.22652	11.425	0.6228	8.46204	0.0197
		15.2825	12.5301	12.7333	9.82829	14.3352	5.12475	16.3884	2.67363	12.7382	1.22513	11.4644	0.62393	8.49583	0.01985
		15.3367	12.5147	12.784	9.80767	14.3852	5.09563	16.4464	2.67238	12.7847	1.22343	11.5069	0.625	8.52731	0.02012
		15.3967	12.4976	12.8326	9.78218	14.4367	5.06704	16.4982	2.67101	12.8278	1.22168	11.545	0.62619	8.55509	0.02046
		15.4533	12.4799	12.8806	9.75911	14.4805	5.04031	16.5536	2.66936	12.8778	1.21996	11.5906	0.62758	8.58333	0.0208
		15.5125	12.4633	12.9229	9.74515	14.5344	5.01804	16.6152	2.66713	12.9285	1.21819	11.635	0.62906	8.61343	0.02089
		15.5658	12.4485	12.966	9.73935	14.5945	4.99999	16.6812	2.66443	12.975	1.21628	11.6762	0.6304	8.64676	0.02081
		15.6183	12.4343	13.0132	9.73507	14.6523	4.98222	16.7429	2.66226	13.0208	1.21422	11.7169	0.63136	8.68009	0.02068
		15.6758	12.4187	13.0597	9.72862	14.7031	4.9614	16.7964	2.66126	13.0604	1.21205	11.7538	0.63217	8.71157	0.02051
		15.7275	12.4023	13.1111	9.7224	14.7484	4.93777	16.85	2.66081	13.1076	1.20996	11.7969	0.63316	8.73981	0.02036
		15.7892	12.3876	13.159	9.71912	14.7953	4.91339	16.908	2.66012	13.1569	1.20761	11.8419	0.63421	8.76806	0.02028
		15.8475	12.3762	13.2042	9.71649	14.8484	4.88958	16.9714	2.65866	13.2069	1.20448	11.8863	0.63513	8.79954	0.02036
		15.9017	12.3671	13.2493	9.71041	14.907	4.86651	17.0357	2.65623	13.2528	1.20118	11.9275	0.63589	8.83102	0.02058
		15.9558	12.3584	13.2896	9.70085	14.9617	4.8436	17.0973	2.6534	13.2944	1.19928	11.9644	0.63679	8.86528	0.02071
		16.005	12.3496	13.3389	9.69097	15.0102	4.8204	17.1527	2.65088	13.3382	1.19941	12.0038	0.63791	8.89676	0.02073
		16.0617	12.3413	13.3903	9.68109	15.057	4.7973	17.2089	2.64849	13.3847	1.20028	12.0469	0.63911	8.92546	0.02063
		16.1225	12.333	13.4382	9.66773	15.107	4.77458	17.2696	2.64574	13.4347	1.20053	12.0919	0.64019	8.95463	0.0206
		16.1808	12.3225	13.4833	9.64891	15.1625	4.75157	17.3268	2.6427	13.4819	1.19993	12.1344	0.64117	8.98241	0.0208
		16.235	12.3093	13.5222	9.62768	15.218	4.72859	17.3929	2.63995	13.5271	1.19897	12.1738	0.6423	9.01667	0.02103
		16.2842	12.295	13.5674	9.60828	15.2742	4.70719	17.4554	2.6378	13.5701	1.19804	12.2131	0.64369	9.05139	0.02111
		16.3383	12.2816	13.6174	9.59155	15.3234	4.68842	17.5125	2.63581	13.6146	1.19722	12.2538	0.64512	9.08333	0.02098
		16.3958	12.2691	13.6687	9.57585	15.3711	4.67184	17.5705	2.63327	13.6632	1.19655	12.2975	0.64639	9.11296	0.02093
		16.4558	12.256	13.716	9.56066	15.4227	4.65622	17.6232	2.63022	13.7104	1.19612	12.34	0.64758	9.13981	0.02111
		16.5125	12.2416	13.7583	9.54701	15.4727	4.64088	17.6857	2.62748	13.7604	1.19589	12.3844	0.64877	9.16991	0.02133
		16.5642	12.2277	13.8	9.53508	15.5305	4.62547	17.7527	2.62569	13.8063	1.19572	12.4244	0.64984	9.20324	0.02134
		16.615	12.2155	13.8451	9.52284	15.5867	4.60952	17.817	2.62464	13.8507	1.1954	12.4637	0.65063	9.23704	0.02126
		16.67	12.2037	13.8951	9.5085	15.6375	4.59301	17.8741	2.62398	13.8979	1.19487	12.5069	0.65121	9.26806	0.02124
		16.7292	12.1898	13.9444	9.493	15.6867	4.57597	17.925	2.62415	13.9403	1.19435	12.5456	0.65193	9.29537	0.02137
		16.7867	12.174	13.991	9.47822	15.7305	4.55749	17.9804	2.62557	13.9903	1.19415	12.5913	0.65294	9.32361	0.02154
		16.845	12.1594	14.034	9.46314	15.7844	4.53645	18.0429	2.62768	14.0403	1.1943	12.635	0.65403	9.35417	0.02146
		16.8992	12.1479	14.0771	9.44399	15.8438	4.51291	18.1089	2.62905	14.0875	1.19464	12.6762	0.65455	9.38796	0.02126
		16.9517	12.1385	14.1257	9.41784	15.9	4.48792	18.1705	2.62876	14.1319	1.19506	12.7175	0.65431	9.42083	0.02126
		17.0092	12.1296	14.1715	9.38512	15.9516	4.46339	18.225	2.62727	14.1722	1.19549	12.7531	0.65404	9.45139	0.02146
		17.06	12.121	14.2229	9.34994	15.9961	4.44264	18.2795	2.62549	14.2188	1.19601	12.7956	0.6544	9.47917	0.02164
		17.1208	12.1138	14.2701	9.31839	16.0445	4.42774	18.3384	2.6236	14.2681	1.19664	12.8413	0.65527	9.50741	0.02169
		17.1792	12.1078	14.3132	9.29368	16.0992	4.41596	18.4018	2.62088	14.3174	1.19728	12.8863	0.65625	9.53935	0.02174
		17.2342	12.1008	14.3583	9.27363	16.157	4.40174	18.4652	2.61706	14.3639	1.19769	12.9269	0.65724	9.57176	0.02182
		17.2892	12.0913	14.4007	9.255	16.2117	4.38252	18.5277	2.61241	14.4056	1.1978	12.9637	0.65814	9.60556	0.02181
		17.3392	12.0806	14.4507	9.23673	16.2594	4.36	18.5821	2.60767	14.45	1.19773	13.0038	0.65887	9.63704	0.02169
		17.3958	12.0713	14.5014	9.21751	16.3055	4.33642	18.6366	2.60362	14.4958	1.1976	13.0469	0.6595	9.66574	0.02161
		17.455	12.0637	14.5493	9.19522	16.3562	4.31246	18.6973	2.60063	14.5458	1.19773	13.0919	0.66026	9.69537	0.02167
		17.5142	12.0556	14.5944	9.17072	16.4117	4.2886	18.7554	2.59849	14.5944	1.19809	13.135	0.66127	9.72361	0.02177
		17.5692	12.0455	14.634	9.14782	16.4672	4.26658	18.8223	2.59693	14.6396	1.19865	13.1744	0.66259	9.75787	0.02182
		17.6183	12.0341	14.6792	9.12908	16.5227	4.24828	18.8857	2.59584	14.6819	1.19923	13.2119	0.66405	9.79259	0.02177
		17.6708	12.0236	14.7292	9.11318	16.5727	4.23321	18.9429	2.59499	14.7264	1.19961	13.2519	0.66553	9.82454	0.02169
		17.7275	12.0147	14.7799	9.09678	16.6211	4.21775	19	2.59402	14.775	1.19972	13.2969	0.66687	9.8537	0.02167
		17.7883	12.0053	14.8264	9.07791	16.6727	4.19928	19.0536	2.59322	14.8215	1.1997	13.34	0.66819	9.87963	0.02186
		17.8458	11.994	14.8674	9.05746	16.7219	4.17997	19.1152	2.59326	14.8715	1.19984	13.3844	0.66943	9.91019	0.02209
		17.8975	11.9817	14.909	9.0371	16.7805	4.16392	19.1812	2.59427	14.9174	1.20022	13.4231	0.67055	9.94352	0.02217
		17.95	11.9708	14.9556	9.01687	16.8367	4.15117	19.2446	2.59525	14.9604	1.20062	13.4625	0.67165	9.97731	0.02209
		18.005	11.9617	15.0069	8.99601	16.8875	4.13782	19.3027	2.59532	15.0076	1.2008	13.505	0.67267	10.0083	0.02207
		18.0642	11.953	15.0556	8.97466	16.9367	4.12169	19.3536	2.59442	15.05	1.20062	13.5444	0.67328	10.0361	0.02214
		18.1192	11.9439	15.1028	8.95428	16.9812	4.10508	19.4098	2.59314	15.1007	1.20022	13.5906	0.67332	10.0643	0.02217
		18.1783	11.9351	15.1444	8.93622	17.0352	4.09025	19.4732	2.59188	15.1521	1.19995	13.6363	0.67303	10.0944	0.02209
		18.2317	11.9277	15.1882	8.91976	17.0945	4.07479	19.5384	2.59042	15.1986	1.19993	13.6788	0.67288	10.1282	0.02207
		18.2842	11.9204	15.2368	8.90267	17.1508	4.05399	19.6	2.58855	15.2431	1.20009	13.7188	0.67317	10.1611	0.02209
		18.3392	11.9108	15.2819	8.88368	17.2016	4.02718	19.6536	2.58666	15.2833	1.20044	13.7544	0.67422	10.1912	0.02209
		18.3933	11.8995	15.3333	8.86404	17.2461	3.99964	19.708	2.58541	15.3299	1.20096	13.7963	0.67613	10.2199	0.02199
		18.4542	11.8886	15.3806	8.84592	17.2953	3.97736	19.7661	2.58484	15.3799	1.20147	13.8419	0.67845	10.2491	0.02194
		18.5125	11.8794	15.4243	8.82974	17.3492	3.96197	19.8295	2.58433	15.4292	1.20163	13.8863	0.68059	10.281	0.02207
		18.5692	11.8705	15.4688	8.81406	17.4078	3.95072	19.8929	2.58334	15.4757	1.20172	13.9275	0.6824	10.312	0.02227
		18.6242	11.8614	15.5104	8.79729	17.4625	3.93999	19.9545	2.58204	15.5167	1.20201	13.9637	0.68417	10.3463	0.02238
		18.6725	11.8534	15.5604	8.7783	17.5102	3.92756	20.0107	2.58065	15.559	1.20244	14.0031	0.68601	10.3778	0.02235
		18.7292	11.8482	15.6125	8.7564	17.557	3.91285	20.0652	2.57853	15.6062	1.20277	14.0463	0.68769	10.4069	0.02234
		18.7883	11.8448	15.6604	8.73262	17.6078	3.89645	20.1259	2.57466	15.6562	1.20291	14.0906	0.68898	10.4366	0.02235
		18.8483	11.8401	15.7056	8.71022	17.6633	3.87965	20.1848	2.56943	15.7049	1.20282	14.1344	0.69006	10.4653	0.02242
		18.9033	11.8321	15.7451	8.69164	17.718	3.86434	20.2509	2.56488	15.75	1.20268	14.1738	0.69122	10.4991	0.02238
		18.9517	11.8226	15.7889	8.6761	17.7727	3.8524	20.3143	2.56239	15.7931	1.20266	14.2125	0.69237	10.5329	0.02238
		19.0042	11.8141	15.8389	8.66118	17.8195	3.84334	20.3705	2.56133	15.8382	1.20277	14.2525	0.69338	10.5643	0.02242
		19.0617	11.8065	15.8903	8.64491	17.8664	3.83313	20.4286	2.56054	15.8875	1.20291	14.2975	0.69429	10.5944	0.02252
		19.1225	11.7971	15.9382	8.6266	17.9203	3.81728	20.4812	2.55971	15.9319	1.20324	14.3394	0.69519	10.6208	0.02265
		19.18	11.784	15.9792	8.60751	17.9719	3.79477	20.5429	2.55936	15.9826	1.20382	14.3844	0.69615	10.6505	0.02273
		19.2333	11.7695	16.0208	8.58988	18.0312	3.76889	20.6098	2.55964	16.0278	1.20454	14.425	0.6971	10.6833	0.02268
		19.2842	11.7572	16.0674	8.57359	18.0867	3.74498	20.6723	2.55993	16.0715	1.20512	14.4644	0.69802	10.7176	0.02257
		19.3375	11.7482	16.1174	8.55591	18.1359	3.72711	20.7295	2.55936	16.1181	1.2055	14.5062	0.69893	10.7486	0.02262
		19.3958	11.7411	16.166	8.5363	18.1859	3.71548	20.7804	2.55789	16.1611	1.20593	14.545	0.70008	10.7764	0.02282
		19.4525	11.7351	16.2125	8.51752	18.2312	3.7071	20.8375	2.55597	16.2111	1.2067	14.5906	0.7016	10.8046	0.02288
		19.5125	11.7316	16.2549	8.50108	18.2867	3.69824	20.9018	2.55389	16.2611	1.20773	14.6363	0.70328	10.8356	0.02282
		19.565	11.7299	16.2972	8.48463	18.3453	3.68681	20.9679	2.55143	16.3076	1.20866	14.6781	0.70487	10.8694	0.02278
		19.6175	11.7267	16.3458	8.4656	18.4	3.67285	21.0295	2.54863	16.3528	1.20922	14.7188	0.70626	10.9018	0.02305
		19.6733	11.7192	16.3924	8.44486	18.4508	3.65771	21.0839	2.54605	16.3938	1.20947	14.7544	0.70734	10.9329	0.02343
		19.7267	11.7074	16.4431	8.42527	18.4945	3.64301	21.1384	2.54437	16.4396	1.20972	14.7963	0.70821	10.9611	0.02353
		19.7875	11.694	16.4917	8.4086	18.543	3.62939	21.1955	2.54374	16.4896	1.21003	14.8419	0.7092	10.9898	0.0233
		19.8475	11.681	16.5361	8.39466	18.5992	3.61554	21.2589	2.54385	16.5396	1.21023	14.8869	0.71045	11.0213	0.02296
		19.9025	11.6683	16.5813	8.38251	18.6578	3.59939	21.3223	2.54406	16.5861	1.21028	14.9281	0.71195	11.0528	0.02288
		19.9575	11.6551	16.6222	8.3719	18.7117	3.58122	21.383	2.544	16.6278	1.21032	14.965	0.71358	11.087	0.02301
		20.0058	11.6423	16.6708	8.36294	18.7586	3.56436	21.4384	2.54316	16.6715	1.21043	15.0038	0.71526	11.1181	0.02313
		20.0608	11.6316	16.7229	8.35468	18.8055	3.55164	21.4937	2.54162	16.7181	1.21062	15.045	0.71683	11.1468	0.02318
		20.1217	11.624	16.7722	8.34483	18.8562	3.54281	21.5545	2.54	16.7688	1.21084	15.0913	0.71811	11.1768	0.02335
		20.1817	11.6183	16.8174	8.33174	18.9125	3.53561	21.6134	2.53903	16.8167	1.21113	15.1344	0.71907	11.2056	0.02343
		20.2375	11.6126	16.8562	8.31534	18.968	3.52795	21.6795	2.53896	16.8625	1.21158	15.1744	0.7199	11.2393	0.0233
		20.2867	11.6067	16.9007	8.2962	19.0219	3.51851	21.7411	2.53933	16.9042	1.21243	15.2125	0.72084	11.2731	0.02301
		20.3383	11.6015	16.9507	8.27479	19.0703	3.50652	21.7964	2.53933	16.9486	1.21344	15.2525	0.72179	11.306	0.02282
		20.395	11.5974	17.0021	8.25203	19.1187	3.49147	21.8562	2.53815	16.9972	1.2142	15.2963	0.72252	11.3356	0.02275
		20.455	11.5927	17.05	8.22992	19.1711	3.47368	21.9089	2.5358	17.0437	1.2146	15.3387	0.7229	11.362	0.02295
		20.5133	11.5864	17.0924	8.21092	19.2219	3.45576	21.9714	2.53304	17.0931	1.21507	15.3844	0.7232	11.3917	0.02318
		20.5658	11.5798	17.1333	8.19616	19.2797	3.44058	22.0384	2.53048	17.1389	1.21579	15.4256	0.72373	11.4245	0.02323
		20.6167	11.5746	17.1778	8.18416	19.3352	3.42798	22.1018	2.52797	17.1826	1.21649	15.4644	0.72449	11.4583	0.02313
		20.6708	11.5701	17.2285	8.17197	19.3836	3.41558	22.1598	2.52523	17.2285	1.21678	15.5069	0.72539	11.4898	0.023
		20.7292	11.5645	17.2771	8.15832	19.4352	3.40271	22.2116	2.52242	17.2715	1.21684	15.545	0.72653	11.5171	0.023
		20.7867	11.5576	17.325	8.14505	19.4812	3.3912	22.2679	2.51999	17.3215	1.21698	15.5913	0.72792	11.5458	0.02318
		20.8458	11.5511	17.3681	8.13418	19.5359	3.38261	22.3304	2.51778	17.3722	1.21736	15.6363	0.72947	11.5764	0.02343
		20.9	11.5459	17.4111	8.12468	19.5945	3.37585	22.3964	2.51503	17.4194	1.21785	15.6775	0.73113	11.6102	0.02361
		20.9508	11.5404	17.4576	8.11415	19.6508	3.36711	22.4571	2.51171	17.4646	1.21837	15.7169	0.73272	11.6431	0.02369
		21.0083	11.5323	17.5035	8.10207	19.7023	3.3529	22.5107	2.50899	17.5049	1.2189	15.7531	0.73424	11.6745	0.02361
		21.0592	11.5226	17.5549	8.08969	19.7477	3.33395	22.5661	2.50781	17.5507	1.21938	15.7956	0.73572	11.7032	0.02343
		21.12	11.5144	17.6042	8.07771	19.7953	3.31471	22.625	2.50766	17.6007	1.21976	15.8413	0.73693	11.7315	0.0233
		21.1808	11.5088	17.6486	8.06523	19.8492	3.29907	22.6893	2.50754	17.6514	1.21985	15.8863	0.73783	11.7625	0.02335
		21.2358	11.5034	17.6924	8.05062	19.9078	3.28742	22.7509	2.50709	17.6979	1.21971	15.9281	0.73865	11.7944	0.02349
		21.29	11.4954	17.7333	8.03315	19.9617	3.2781	22.8125	2.507	17.7396	1.21976	15.9644	0.73966	11.8282	0.02356
		21.3392	11.4854	17.7826	8.01303	20.0086	3.27016	22.8679	2.50781	17.7833	1.22023	16.0031	0.74096	11.8593	0.02356
		21.395	11.4764	17.8347	7.99095	20.0562	3.26342	22.9223	2.50919	17.8292	1.22099	16.0456	0.74237	11.888	0.02361
		21.4558	11.4696	17.8847	7.96699	20.1062	3.25657	22.983	2.51015	17.8792	1.22173	16.0912	0.74361	11.9176	0.02363
		21.5158	11.4633	17.9299	7.94197	20.1617	3.24744	23.0411	2.51017	17.9271	1.22253	16.135	0.74472	11.9458	0.02374
		21.5708	11.4566	17.9694	7.91883	20.2172	3.23574	23.1071	2.50911	17.9722	1.2235	16.175	0.74569	11.9801	0.02389
		21.6192	11.4508	18.0118	7.90046	20.2719	3.2231	23.1687	2.50685	18.0146	1.22464	16.2131	0.74663	12.0139	0.02397
		21.6708	11.4481	18.0604	7.88647	20.3211	3.2106	23.2268	2.50347	18.059	1.22569	16.2531	0.74741	12.0454	0.02389
		21.7275	11.4475	18.1118	7.87362	20.3687	3.19791	23.2848	2.49983	18.1076	1.22632	16.2975	0.74804	12.075	0.02379
		21.7883	11.4453	18.1597	7.85956	20.4219	3.18521	23.3384	2.49696	18.1542	1.22668	16.34	0.74865	12.1019	0.02376
		21.8458	11.4397	18.2014	7.84449	20.4727	3.17392	23.4009	2.49534	18.2049	1.22704	16.3844	0.74943	12.1324	0.02383
		21.8983	11.4325	18.2431	7.82959	20.5305	3.16487	23.4661	2.49476	18.2514	1.22766	16.425	0.75042	12.1657	0.02383
		21.9492	11.426	18.2889	7.8153	20.5859	3.15718	23.5286	2.49438	18.2937	1.22827	16.4644	0.75133	12.1991	0.02384
		22.0033	11.4203	18.3396	7.80095	20.6367	3.1491	23.5875	2.49352	18.341	1.22876	16.5056	0.75194	12.2306	0.02406
		22.0625	11.4137	18.3889	7.78536	20.6859	3.13962	23.6402	2.49213	18.3826	1.22923	16.5444	0.75246	12.2583	0.0244
		22.12	11.4061	18.4368	7.76797	20.732	3.129	23.6973	2.49068	18.4333	1.22977	16.5906	0.75319	12.287	0.02462
		22.1792	11.3993	18.4792	7.74957	20.7859	3.11737	23.7598	2.48943	18.4833	1.23029	16.6363	0.75414	12.3176	0.02457
		22.2325	11.3944	18.5208	7.73144	20.8453	3.10397	23.8241	2.48813	18.5306	1.23062	16.6775	0.75515	12.3514	0.02436
		22.2842	11.3908	18.5681	7.71353	20.9008	3.08867	23.8848	2.48675	18.5757	1.23073	16.7175	0.75611	12.3833	0.02422
		22.3392	11.3869	18.6139	7.69426	20.9516	3.07406	23.9393	2.48603	18.616	1.23087	16.7538	0.75712	12.4144	0.02419
		22.3917	11.3826	18.6653	7.67344	20.9961	3.06382	23.9937	2.48658	18.6618	1.23114	16.7956	0.75803	12.4431	0.02424
		22.4525	11.3782	18.7132	7.65272	21.0445	3.0585	24.0509	2.48785	18.7118	1.23143	16.8406	0.75866	12.4718	0.0244
		22.5125	11.3724	18.7569	7.63294	21.0992	3.05408	24.1152	2.48874	18.7625	1.23158	16.8863	0.75904	12.5037	0.02459
		22.5683	11.3631	18.8028	7.61342	21.157	3.04537	24.1786	2.48859	18.809	1.23161	16.9281	0.75931	12.5352	0.02475
		22.6233	11.3501	18.8438	7.59371	21.2102	3.03035	24.2402	2.48764	18.8507	1.23176	16.9644	0.75947	12.5685	0.02485
		22.6708	11.3361	18.8924	7.57434	21.2578	3.01115	24.2955	2.48643	18.8944	1.23228	17.0031	0.75967	12.5982	0.02485
		22.7267	11.3247	18.9458	7.55573	21.3055	2.99127	24.3509	2.48498	18.941	1.23293	17.0463	0.76019	12.6273	0.02467
		22.7875	11.3168	18.9951	7.53714	21.357	2.97285	24.4125	2.48324	18.9903	1.23346	17.0919	0.76101	12.6579	0.02436
		22.8475	11.3104	19.041	7.51818	21.4125	2.95731	24.4714	2.4816	19.0382	1.23374	17.1356	0.76211	12.687	0.02406
		22.9033	11.3034	19.0799	7.50024	21.4672	2.94626	24.5366	2.48041	19.084	1.23411	17.1762	0.76368	12.7208	0.02396
		22.9525	11.2964	19.1236	7.4853	21.5219	2.94037	24.5982	2.47954	19.1264	1.23477	17.2131	0.76568	12.7537	0.02404
		23.005	11.291	19.1722	7.47293	21.5703	2.9369	24.6562	2.47841	19.1708	1.23551	17.2531	0.76769	12.7852	0.02427
		23.0625	11.2873	19.2236	7.46044	21.618	2.93102	24.7134	2.47671	19.2181	1.23616	17.2975	0.76937	12.8157	0.0245
		23.1225	11.2841	19.2715	7.4459	21.6711	2.9196	24.7661	2.47462	19.2653	1.23676	17.3394	0.7708	12.8421	0.02472
		23.1808	11.2809	19.3132	7.42922	21.7219	2.90323	24.8286	2.47258	19.316	1.2375	17.385	0.77215	12.8732	0.02488
		23.2342	11.279	19.3549	7.41087	21.7805	2.88445	24.8946	2.4706	19.3618	1.23813	17.4256	0.77349	12.9065	0.02492
		23.2842	11.2789	19.4	7.39102	21.8359	2.86651	24.958	2.46837	19.4056	1.23848	17.4644	0.77473	12.9403	0.02485
		23.3358	11.2788	19.45	7.36981	21.8867	2.85234	25.017	2.46577	19.4514	1.23848	17.5056	0.77596	12.9713	0.0248
		23.395	11.2762	19.4993	7.34794	21.9375	2.84271	25.0679	2.46318	19.4944	1.23828	17.5444	0.77732	12.9995	0.02485
		23.4517	11.2702	19.5479	7.32628	21.9836	2.8359	25.1259	2.46097	19.5444	1.23817	17.59	0.77869	13.0287	0.02493
		23.5125	11.2628	19.591	7.30475	22.0359	2.82949	25.1875	2.4593	19.5958	1.23831	17.6356	0.77976	13.0593	0.02493
		23.5667	11.2558	19.6326	7.28205	22.0945	2.82145	25.2527	2.45822	19.6438	1.23866	17.6775	0.78051	13.0921	0.02484
		23.6192	11.2487	19.6806	7.25787	22.15	2.80987	25.3143	2.45732	19.6882	1.23905	17.7175	0.78115	13.1241	0.02472
		23.6758	11.2406	19.7264	7.23431	22.2016	2.7946	25.3687	2.45618	19.7285	1.23961	17.7538	0.78181	13.1546	0.02464
		23.7258	11.2317	19.7778	7.2139	22.2453	2.77892	25.4232	2.4546	19.7736	1.24045	17.795	0.78243	13.1833	0.02459
		23.7858	11.2246	19.825	7.19682	22.2953	2.76653	25.4804	2.45261	19.8236	1.24147	17.8406	0.78288	13.2125	0.02464
		23.8483	11.2208	19.8701	7.18027	22.35	2.75762	25.5446	2.45032	19.8736	1.24234	17.8869	0.78339	13.2444	0.02488
		23.9042	11.2183	19.9139	7.16078	22.4078	2.74953	25.6062	2.44764	19.9194	1.24292	17.9294	0.78402	13.2755	0.0252
		23.9575	11.2141	19.9542	7.13738	22.4617	2.74091	25.6679	2.44468	19.9604	1.24332	17.9662	0.78478	13.3093	0.02532
		24.0042	11.2081	20.0028	7.11255	22.5094	2.73264	25.7232	2.44157	20.0042	1.24384	18.0044	0.78559	13.3403	0.0251
		24.0592	11.203	20.0556	7.08898	22.5562	2.72523	25.7804	2.43821	20.05	1.24445	18.0456	0.78637	13.3699	0.02488
		24.1208	11.1989	20.1049	7.0661	22.6062	2.71716	25.8411	2.43412	20.1007	1.24501	18.0919	0.78707	13.4	0.02488
		24.1817	11.1928	20.15	7.042	22.6617	2.7068	25.9	2.42936	20.15	1.2453	18.1356	0.7879	13.4278	0.02512
		24.2367	11.1824	20.1889	7.01693	22.718	2.69491	25.9661	2.42501	20.1951	1.24523	18.1762	0.78899	13.4611	0.02538
		24.2858	11.1702	20.2326	6.99297	22.7727	2.68397	26.0286	2.42212	20.2375	1.24516	18.2138	0.7901	13.4954	0.0256
		24.3375	11.1596	20.2833	6.97095	22.8211	2.67497	26.0857	2.42064	20.2806	1.24507	18.2531	0.79081	13.5273	0.02576
		24.3933	11.1511	20.3347	6.95001	22.8687	2.66618	26.1438	2.41978	20.3292	1.2448	18.2963	0.79043	13.5565	0.02576
		24.4533	11.1429	20.3826	6.92996	22.9219	2.65558	26.1964	2.41912	20.3764	1.2444	18.3388	0.78918	13.5829	0.02565
		24.5133	11.134	20.425	6.91203	22.9734	2.64379	26.2589	2.41889	20.4271	1.24417	18.3844	0.78805	13.6134	0.02546
		24.5675	11.1253	20.466	6.89647	23.0312	2.63335	26.3241	2.41902	20.4729	1.24413	18.4256	0.78799	13.6468	0.02532
		24.6183	11.1181	20.5104	6.88103	23.0867	2.62584	26.3857	2.41877	20.5174	1.24413	18.4638	0.78871	13.6801	0.02523
		24.6708	11.1124	20.5611	6.86335	23.1375	2.62019	26.4429	2.4177	20.5639	1.24402	18.505	0.78933	13.712	0.02533
		24.7292	11.1072	20.6097	6.84359	23.1867	2.61432	26.4955	2.41605	20.6069	1.24398	18.5431	0.78947	13.7403	0.02565
		24.7858	11.1021	20.6576	6.82375	23.2312	2.6074	26.5536	2.41426	20.6569	1.24422	18.5888	0.78929	13.769	0.02589
		24.8467	11.0976	20.7007	6.80511	23.2859	2.59945	26.6152	2.41237	20.7076	1.2448	18.6356	0.78909	13.7991	0.02593
		24.9017	11.0939	20.7437	6.78723	23.3445	2.58968	26.6812	2.41031	20.7549	1.24565	18.6788	0.78895	13.8319	0.02585
		24.9533	11.09	20.791	6.76932	23.3992	2.57772	26.7411	2.40823	20.7986	1.2466	18.7188	0.78884	13.8648	0.02576
		25.0083	11.0841	20.8361	6.75081	23.4492	2.56531	26.7955	2.40621	20.8382	1.24753	18.7538	0.78875	13.8958	0.02573
		25.0583	11.0763	20.8875	6.73109	23.4937	2.55475	26.85	2.40418	20.8847	1.24814	18.7944	0.78848	13.9241	0.02568
		25.1183	11.0689	20.9368	6.70893	23.5437	2.54584	26.9089	2.40188	20.9347	1.24841	18.8406	0.78774	13.9528	0.02568
		25.1808	11.0631	20.9806	6.68319	23.6	2.53609	26.9732	2.39916	20.9847	1.24837	18.8869	0.78678	13.9852	0.02573
		25.2383	11.0578	21.025	6.65497	23.6578	2.52413	27.0357	2.39602	21.0306	1.24832	18.9294	0.78622	14.0162	0.02586
		25.2908	11.0515	21.0653	6.62758	23.7117	2.51179	27.0964	2.39281	21.0715	1.24832	18.9656	0.7859	14.0495	0.02608
		25.3383	11.045	21.1139	6.60371	23.7594	2.50246	27.1527	2.39005	21.1153	1.24834	19.0038	0.7855	14.0806	0.02624
		25.3925	11.0405	21.1667	6.5828	23.8062	2.49769	27.2098	2.38787	21.1618	1.24841	19.0456	0.78544	14.1102	0.02624
		25.4542	11.0376	21.2167	6.56247	23.857	2.49558	27.2723	2.386	21.2125	1.24855	19.0906	0.78606	14.1403	0.02613
		25.515	11.0327	21.2618	6.54158	23.9133	2.49232	27.3295	2.38435	21.2611	1.24877	19.1344	0.78702	14.169	0.02611
		25.5717	11.0239	21.3014	6.52093	23.968	2.4853	27.3946	2.38325	21.3056	1.24895	19.1756	0.78779	14.2028	0.02608
		25.62	11.0131	21.3444	6.50148	24.0219	2.47518	27.4554	2.38277	21.3479	1.24906	19.2131	0.78833	14.2356	0.02606
		25.6717	11.0037	21.3938	6.48323	24.0688	2.46476	27.5125	2.3824	21.3917	1.24919	19.2531	0.78879	14.2676	0.02611
		25.7267	10.9967	21.4458	6.46576	24.118	2.45611	27.5696	2.38162	21.441	1.24922	19.2963	0.78909	14.2977	0.02619
		25.7875	10.9898	21.4937	6.44924	24.1711	2.44897	27.6241	2.38038	21.4889	1.24913	19.3388	0.78895	14.3245	0.02624
		25.8475	10.9816	21.5361	6.43455	24.2227	2.44133	27.6884	2.37908	21.5396	1.24906	19.385	0.78819	14.3556	0.02613
		25.9017	10.9733	21.5778	6.42213	24.2797	2.43103	27.7527	2.37781	21.5847	1.24922	19.4262	0.78727	14.388	0.02606
		25.9517	10.9666	21.6222	6.4106	24.3336	2.41758	27.8134	2.37632	21.6285	1.24939	19.465	0.78664	14.4208	0.02613
		26.0042	10.9606	21.6729	6.3975	24.3836	2.40312	27.8714	2.37434	21.675	1.24948	19.5063	0.78575	14.4519	0.02624
		26.0617	10.9532	21.7215	6.38143	24.4359	2.39062	27.9241	2.37231	21.7167	1.2498	19.5437	0.7844	14.4801	0.02633
		26.1183	10.9444	21.7694	6.36368	24.4812	2.38131	27.9839	2.37052	21.7674	1.25054	19.5888	0.78333	14.5093	0.02638
		26.1783	10.9366	21.8125	6.34701	24.5359	2.37466	28.0455	2.36867	21.8174	1.25148	19.6356	0.78358	14.5398	0.02634
		26.2333	10.9308	21.8542	6.33238	24.5945	2.36912	28.1098	2.36632	21.8632	1.25224	19.6794	0.78507	14.5732	0.02621
		26.2842	10.9254	21.9007	6.3184	24.6508	2.36309	28.1705	2.3636	21.9083	1.25284	19.7194	0.78678	14.6046	0.02611
		26.3392	10.9182	21.9472	6.30388	24.7016	2.35625	28.2232	2.36118	21.9486	1.25334	19.755	0.78817	14.6357	0.02611
		26.3917	10.9099	21.9986	6.2893	24.7469	2.34969	28.2786	2.35923	21.9951	1.25359	19.7956	0.78942	14.6648	0.02619
		26.4525	10.9031	22.0479	6.27495	24.7953	2.34427	28.3384	2.35726	22.0458	1.25356	19.8412	0.79099	14.6935	0.02624
		26.5142	10.8979	22.0917	6.25993	24.85	2.33915	28.4027	2.3547	22.0965	1.25336	19.8869	0.7929	14.7259	0.02638
		26.57	10.8924	22.1368	6.24374	24.907	2.33287	28.4652	2.35163	22.1431	1.25325	19.9288	0.79498	14.7569	0.02667
		26.6242	10.8847	22.1771	6.22835	24.9609	2.32539	28.5259	2.34887	22.1833	1.25341	19.965	0.79708	14.7903	0.02682
		26.6725	10.8764	22.2257	6.21628	25.0086	2.31796	28.5813	2.34725	22.2257	1.25387	20.0038	0.79901	14.8218	0.02672
		26.7275	10.8703	22.2785	6.20721	25.0562	2.31052	28.6384	2.34677	22.2722	1.25432	20.0456	0.80044	14.8519	0.02656
		26.7883	10.8677	22.3278	6.1985	25.1078	2.30133	28.7	2.34683	22.3243	1.25446	20.0906	0.80119	14.8829	0.02659
		26.8483	10.8673	22.3729	6.18863	25.1641	2.28947	28.758	2.34685	22.3722	1.25417	20.135	0.80177	14.9102	0.02681
		26.9042	10.8661	22.4118	6.17903	25.218	2.27659	28.8232	2.34708	22.4167	1.25379	20.1756	0.80297	14.9435	0.02694
		26.9525	10.8628	22.4549	6.17084	25.2727	2.26569	28.8821	2.34766	22.4583	1.25377	20.2138	0.80488	14.9764	0.0269
		27.0042	10.858	22.5042	6.16222	25.3203	2.25808	28.9384	2.34818	22.5021	1.25406	20.2512	0.80699	15.0079	0.02687
		27.06	10.8518	22.5562	6.15056	25.3687	2.25222	28.9973	2.34789	22.5514	1.25435	20.295	0.8088	15.038	0.02687
		27.1217	10.8427	22.6049	6.13566	25.4219	2.24589	29.0527	2.34671	22.5993	1.25455	20.3388	0.81015	15.0648	0.02694
		27.1808	10.8303	22.6465	6.11998	25.4727	2.23869	29.1179	2.34503	22.6493	1.2547	20.385	0.81138	15.0958	0.02707
		27.2342	10.817	22.6882	6.10621	25.5297	2.23128	29.1812	2.34309	22.6944	1.25473	20.4269	0.81257	15.1282	0.02722
		27.2833	10.8054	22.7333	6.0956	25.5844	2.22365	29.2429	2.34073	22.7375	1.25455	20.4656	0.81373	15.1611	0.02727
		27.3358	10.7954	22.7847	6.08758	25.6359	2.21532	29.3009	2.33809	22.7847	1.2543	20.5063	0.81494	15.1926	0.02727
		27.3958	10.7847	22.8333	6.08134	25.6867	2.20664	29.3527	2.33575	22.8271	1.2543	20.545	0.81631	15.2208	0.02722
		27.4525	10.7725	22.8813	6.07672	25.7328	2.19883	29.4098	2.33426	22.8785	1.25455	20.5894	0.8179	15.25	0.0272
		27.5125	10.7611	22.9236	6.07325	25.7859	2.19293	29.4732	2.33328	22.9292	1.25489	20.6363	0.81962	15.281	0.02717
		27.5667	10.7534	22.9653	6.06911	25.8438	2.18856	29.5384	2.33199	22.9764	1.25517	20.6788	0.82133	15.3139	0.02725
		27.6192	10.749	23.0125	6.06199	25.8992	2.1841	29.5991	2.33007	23.0201	1.2556	20.7188	0.82298	15.3458	0.0274
		27.6742	10.7452	23.0583	6.05142	25.9508	2.17875	29.6518	2.32788	23.0604	1.25623	20.7544	0.82455	15.3759	0.02757
		27.7258	10.7406	23.1097	6.03969	25.9961	2.17342	29.708	2.32626	23.1056	1.2569	20.795	0.82608	15.4051	0.02757
		27.7867	10.7367	23.1583	6.02947	26.0461	2.169	29.767	2.32525	23.1562	1.25733	20.8406	0.82747	15.4352	0.02734
		27.8483	10.7339	23.2035	6.0205	26.1008	2.16481	29.8321	2.32437	23.2069	1.25746	20.8869	0.8287	15.4676	0.02714
		27.9033	10.7302	23.2479	6.01113	26.157	2.15906	29.8946	2.32308	23.2535	1.25724	20.9288	0.82982	15.4982	0.02725
		27.9575	10.7235	23.2889	6.00138	26.2109	2.15106	29.9554	2.32165	23.2944	1.2569	20.965	0.83102	15.5315	0.02747
		28.0042	10.7152	23.3382	5.99232	26.2578	2.14212	30.0098	2.32045	23.3375	1.25665	21.0031	0.83224	15.5625	0.02757
		28.06	10.7081	23.3903	5.98331	26.3055	2.13353	30.0652	2.3196	23.384	1.25657	21.045	0.83327	15.5921	0.02747
		28.1217	10.7036	23.4396	5.97225	26.357	2.12497	30.1259	2.3189	23.4347	1.25674	21.0906	0.83412	15.6218	0.02725
		28.1825	10.6996	23.4847	5.95822	26.4133	2.11587	30.1848	2.31821	23.484	1.25704	21.1344	0.8349	15.6505	0.02712
		28.2383	10.6942	23.5243	5.94283	26.468	2.10732	30.2518	2.3176	23.5306	1.25746	21.1756	0.83571	15.6843	0.02712
		28.2875	10.6886	23.5674	5.9284	26.5219	2.10108	30.3125	2.31685	23.5715	1.25798	21.2131	0.83643	15.7171	0.02727
		28.3383	10.6859	23.6167	5.91649	26.5695	2.09717	30.3696	2.31567	23.6146	1.25842	21.2525	0.83703	15.7482	0.0276
		28.3942	10.6873	23.6674	5.90775	26.6187	2.09327	30.4268	2.31398	23.6632	1.25858	21.2956	0.83752	15.7787	0.02795
		28.4558	10.69	23.7153	5.90181	26.6719	2.08714	30.4795	2.31223	23.7097	1.25871	21.3388	0.83795	15.8065	0.0281
		28.5133	10.6903	23.7576	5.89734	26.7227	2.0789	30.5437	2.31089	23.7604	1.25896	21.385	0.83858	15.8375	0.02805
		28.565	10.6867	23.7979	5.89265	26.7805	2.07083	30.6098	2.30971	23.8062	1.25939	21.4269	0.83963	15.8699	0.02795
		28.6158	10.6801	23.8438	5.88598	26.8352	2.06452	30.6723	2.30785	23.85	1.25968	21.4656	0.841	15.9028	0.02787
		28.6683	10.6705	23.8938	5.87613	26.8859	2.05952	30.7304	2.30493	23.8958	1.25961	21.5069	0.84245	15.9338	0.02782
		28.7275	10.6578	23.9431	5.8634	26.9359	2.05419	30.7812	2.30176	23.9375	1.25928	21.5444	0.84389	15.9616	0.02782
		28.785	10.6433	23.991	5.84968	26.982	2.04754	30.8393	2.29915	23.9875	1.25905	21.5894	0.84557	15.9903	0.02791
		28.8458	10.6297	24.034	5.83639	27.0359	2.03969	30.9027	2.29719	24.0396	1.25896	21.6363	0.84734	16.0213	0.028
		28.9	10.6183	24.0764	5.82365	27.0938	2.03114	30.9679	2.29545	24.0875	1.25881	21.6781	0.8489	16.0546	0.028
		28.9517	10.6074	24.1236	5.81141	27.1492	2.02211	31.0286	2.29378	24.1319	1.25843	21.7188	0.85005	16.087	0.02808
		29.0067	10.5955	24.1694	5.80063	27.2008	2.013	31.0821	2.29255	24.1715	1.25798	21.7538	0.85092	16.1171	0.02815
		29.0592	10.5835	24.2208	5.79184	27.2461	2.00498	31.1375	2.29189	24.2167	1.25769	21.795	0.85168	16.1458	0.02813
		29.12	10.5742	24.2701	5.78393	27.2961	1.99935	31.1955	2.29129	24.2667	1.25762	21.8412	0.85244	16.175	0.02795
		29.1817	10.569	24.3146	5.77477	27.35	1.99628	31.2589	2.29024	24.3188	1.25769	21.8875	0.85321	16.2074	0.02778
		29.2367	10.566	24.359	5.76311	27.4078	1.99451	31.3214	2.28874	24.366	1.25771	21.93	0.85404	16.2394	0.02783
		29.29	10.563	24.4	5.7504	27.4617	1.99208	31.3821	2.28711	24.4076	1.25777	21.9662	0.85495	16.2732	0.028
		29.3375	10.5595	24.4493	5.73928	27.5094	1.98757	31.4357	2.28543	24.4493	1.25806	22.0044	0.85585	16.3037	0.02813
		29.3933	10.5566	24.5021	5.73051	27.5562	1.98049	31.492	2.28344	24.4944	1.25856	22.0456	0.8567	16.3324	0.02823
		29.4558	10.5537	24.5514	5.72229	27.607	1.97114	31.5536	2.28108	24.5451	1.25916	22.0912	0.85742	16.363	0.0284
		29.5167	10.5489	24.5958	5.71378	27.6625	1.9602	31.6134	2.27844	24.5944	1.25972	22.1356	0.85805	16.3912	0.02844
		29.5725	10.5418	24.634	5.70646	27.7172	1.94956	31.6795	2.27558	24.641	1.26026	22.1762	0.85876	16.4255	0.02835
		29.62	10.5348	24.6778	5.70146	27.7703	1.94158	31.7402	2.27271	24.6819	1.26078	22.2138	0.85963	16.4583	0.02815
		29.6708	10.531	24.7278	5.69767	27.8195	1.93687	31.7955	2.26987	24.725	1.26111	22.2531	0.86064	16.4894	0.02805
		29.7267	10.53	24.7792	5.69273	27.8687	1.93391	31.8554	2.26673	24.7722	1.26107	22.2975	0.8617	16.519	0.02813
		29.7883	10.5281	24.8271	5.6855	27.9219	1.93108	31.9089	2.26314	24.8194	1.26067	22.34	0.86279	16.5458	0.02836
		29.8475	10.5232	24.8681	5.67652	27.9734	1.92813	31.9714	2.25961	24.8715	1.2601	22.3856	0.86394	16.5769	0.02861
		29.9	10.5165	24.909	5.66652	28.0312	1.92485	32.0384	2.25669	24.9187	1.25975	22.4269	0.86528	16.6102	0.02869
		29.9508	10.5098	24.9549	5.65538	28.0859	1.92002	32.1018	2.25406	24.9618	1.25961	22.465	0.86662	16.6435	0.02861
		30.0033	10.5027	25.0056	5.64311	28.1359	1.91259	32.1598	2.25116	25.0063	1.25946	22.505	0.86775	16.6745	0.02844
		30.0617	10.4932	25.0549	5.63041	28.1867	1.90351	32.2116	2.24832	25.0493	1.25923	22.5437	0.86876	16.7019	0.02835
		30.1192	10.4814	25.1021	5.61846	28.232	1.89509	32.2679	2.24641	25.0986	1.25916	22.59	0.86987	16.7315	0.02831
		30.18	10.4703	25.1444	5.60797	28.2875	1.88837	32.3304	2.2454	25.1514	1.25925	22.6363	0.87102	16.7625	0.02831
		30.235	10.4624	25.1875	5.59854	28.3445	1.88225	32.3955	2.24447	25.1986	1.25925	22.6781	0.87218	16.7958	0.02848
		30.285	10.4568	25.234	5.58897	28.3992	1.87519	32.4562	2.24294	25.2437	1.25894	22.7175	0.87326	16.8278	0.02879
		30.3392	10.4509	25.2812	5.57866	28.4492	1.86657	32.5107	2.24095	25.2833	1.25858	22.7531	0.87431	16.8579	0.02897
		30.3908	10.4432	25.3333	5.56831	28.4945	1.85638	32.5652	2.23889	25.3285	1.25851	22.7944	0.87534	16.8861	0.02888
		30.4517	10.4341	25.3819	5.55856	28.5453	1.84427	32.6241	2.23678	25.3785	1.25872	22.8412	0.87622	16.9153	0.02863
		30.515	10.4245	25.4257	5.54918	28.6	1.83054	32.6875	2.23427	25.4299	1.25909	22.8869	0.87675	16.9477	0.02853
		30.5717	10.4141	25.4701	5.54017	28.657	1.8166	32.7509	2.23126	25.4771	1.25952	22.9288	0.87704	16.9796	0.02863
		30.6258	10.4027	25.5111	5.5322	28.7102	1.80451	32.8116	2.22808	25.5174	1.2601	22.965	0.87758	17.0125	0.02888
		30.6733	10.3914	25.5611	5.52586	28.757	1.79546	32.8679	2.22507	25.5597	1.26078	23.0031	0.87857	17.0435	0.02909
		30.7267	10.3828	25.6118	5.52034	28.8055	1.78919	32.9214	2.22205	25.6056	1.26134	23.045	0.87978	17.0722	0.02911
		30.7875	10.3777	25.6604	5.51329	28.857	1.78443	32.983	2.21879	25.6556	1.26158	23.0912	0.88079	17.1028	0.02901
		30.8492	10.3736	25.7056	5.50322	28.9125	1.77975	33.042	2.21537	25.7056	1.26167	23.135	0.88144	17.1315	0.02909
		30.905	10.3672	25.7444	5.49132	28.9672	1.77461	33.108	2.21188	25.7507	1.26178	23.175	0.88193	17.1657	0.02932
		30.9525	10.3578	25.7896	5.47981	29.0211	1.76951	33.1705	2.2084	25.7937	1.26197	23.2125	0.8826	17.1991	0.02949
		31.0033	10.3472	25.8396	5.46944	29.0703	1.76511	33.2286	2.20476	25.8375	1.2621	23.2525	0.88352	17.2306	0.02937
		31.06	10.3367	25.891	5.45922	29.1195	1.76141	33.2866	2.20074	25.8847	1.26207	23.2969	0.88455	17.2606	0.02919
		31.1217	10.3258	25.9389	5.44843	29.1734	1.75788	33.3402	2.19649	25.9319	1.26197	23.3394	0.88551	17.288	0.02909
		31.1808	10.314	25.9806	5.43802	29.2242	1.754	33.4018	2.19279	25.984	1.26196	23.385	0.88647	17.3181	0.02911
		31.235	10.3028	26.0215	5.42934	29.2812	1.74958	33.4679	2.19009	26.0306	1.2621	23.4256	0.88744	17.3514	0.02914
		31.285	10.2939	26.0674	5.42165	29.3352	1.74449	33.5304	2.18798	26.0729	1.26234	23.4638	0.8884	17.3847	0.02911
		31.3367	10.2868	26.1174	5.41262	29.3852	1.73855	33.5884	2.18567	26.1181	1.26239	23.505	0.88934	17.4157	0.02909
		31.3942	10.2793	26.166	5.40145	29.4352	1.73207	33.6241	2.18321	26.1604	1.26234	23.5437	0.89029	17.4435	0.02906
		31.4517	10.2702	26.2125	5.39014	29.4812	1.72583	33.6268	2.1811	26.2104	1.26241	23.5894	0.8914	17.4722	0.02888
		31.5117	10.2604	26.2549	5.38048	29.5375	1.71998	33.6259	2.17843	26.2625	1.26277	23.6356	0.89252	17.5028	0.02861
		31.5658	10.2508	26.2979	5.37201	29.5945	1.71331			26.3097	1.26313	23.6775	0.89346	17.5361	0.02848
		31.6175	10.24	26.3458	5.36359	29.6477	1.705			26.3542	1.26329	23.7175	0.89409	17.5685	0.02863
		31.6725	10.2261	26.3924	5.35552	29.6984	1.69604			26.3944	1.26326	23.7531	0.89456	17.5986	0.02897
		31.725	10.2102	26.4438	5.34863	29.7445	1.68855			26.4396	1.26311	23.7944	0.89499	17.6269	0.02931
		31.785	10.1959	26.4924	5.34227	29.7961	1.68301			26.4896	1.26291	23.84	0.89548	17.656	0.02937
		31.8467	10.1858	26.5354	5.33417	29.8508	1.67775			26.541	1.26264	23.8869	0.89606	17.6884	0.02932
		31.9033	10.1786	26.5799	5.32302	29.907	1.67099			26.5875	1.26248	23.9294	0.89671	17.7199	0.02936
		31.9583	10.1715	26.6208	5.31041	29.9602	1.66334			26.6292	1.26263	23.9656	0.89743	17.7537	0.02954
		32.0058	10.1641	26.6715	5.29916	30.007	1.65701			26.6715	1.26306	24.0031	0.89821	17.7852	0.02967
		32.0592	10.1575	26.7236	5.29029	30.0555	1.65276			26.7174	1.26358	24.045	0.89896	17.8139	0.02967
		32.1208	10.1521	26.7722	5.28235	30.1078	1.6488			26.7674	1.26403	24.0912	0.89974	17.844	0.02962
		32.1817	10.146	26.8174	5.27383	30.1641	1.64342			26.816	1.2644	24.1356	0.90054	17.8722	0.02957
		32.2383	10.1369	26.8562	5.26491	30.2188	1.63714			26.8625	1.26465	24.1762	0.90137	17.906	0.02954
		32.2875	10.1254	26.8993	5.25638	30.2719	1.63184			26.9042	1.2649	24.2138	0.90223	17.9398	0.02954
		32.3375	10.1139	26.9493	5.24773	30.3203	1.62828			26.9472	1.26499	24.2525	0.90303	17.9713	0.02957
		32.3925	10.1029	27.0014	5.23777	30.3695	1.62507			26.9951	1.26488	24.2956	0.90361	18.0014	0.0297
		32.4542	10.0914	27.0493	5.22647	30.4234	1.62053			27.0431	1.26459	24.3375	0.90422	18.0282	0.02984
		32.5142	10.0787	27.091	5.21585	30.4734	1.61451			27.0951	1.26445	24.3837	0.90509	18.0593	0.02989
		32.5683	10.0667	27.1326	5.20801	30.5305	1.60771			27.1417	1.26456	24.4256	0.90601	18.0917	0.02993
		32.605	10.0571	27.1778	5.20298	30.5828	1.6004			27.1847	1.26465	24.465	0.90668	18.1255	0.03002
		32.6058	10.0489	27.2285	5.19885	30.632	1.59242			27.2299	1.26454	24.505	0.90706	18.156	0.03012
		32.605	10.0385	27.2785	5.19427	30.6852	1.58458			27.2715	1.26436	24.5425	0.90738	18.1838	0.03018
				27.3264	5.18941	30.7328	1.57855			27.3208	1.26447	24.5881	0.90787	18.2134	0.03023
				27.3681	5.18467	30.7891	1.57523			27.3736	1.26485	24.6356	0.90836	18.244	0.03028
				27.4097	5.17971	30.8445	1.57356			27.4215	1.26526	24.6781	0.90865	18.2768	0.03037
				27.4576	5.17358	30.8984	1.57121			27.466	1.26555	24.7194	0.90872	18.3088	0.03037
				27.5035	5.16525	30.9492	1.56716			27.5056	1.26575	24.755	0.90877	18.3398	0.0302
				27.5549	5.15502	30.9937	1.56202			27.5493	1.26598	24.7956	0.90906	18.3681	0.03002
				27.6028	5.14426	31.0445	1.55628			27.5993	1.26613	24.8406	0.90968	18.3968	0.02993
				27.6465	5.13352	31.1008	1.54942			27.6514	1.26608	24.8869	0.91049	18.4287	0.02997
				27.691	5.12255	31.1578	1.54145			27.6986	1.2658	24.9288	0.91123	18.4602	0.02998
				27.7326	5.11208	31.2109	1.53402			27.7396	1.26557	24.9656	0.91193	18.4944	0.02997
				27.7812	5.10366	31.2578	1.52881			27.7812	1.26551	25.0031	0.9126	18.525	0.0299
				27.834	5.09725	31.3062	1.52592			27.8271	1.26551	25.0444	0.91318	18.5542	0.02985
				27.8826	5.09097	31.3578	1.52375			27.8778	1.26532	25.09	0.91361	18.5852	0.02985
				27.9278	5.08308	31.4141	1.52099			27.9271	1.26494	25.135	0.91399	18.6134	0.0299
				27.9674	5.07416	31.4688	1.51738			27.9736	1.26461	25.1762	0.91443	18.6468	0.0299
				28.0111	5.06578	31.5227	1.51338			28.0153	1.26454	25.2144	0.91491	18.6801	0.02989
				28.0604	5.05842	31.5703	1.50898			28.0583	1.26456	25.2531	0.91527	18.7125	0.02997
				28.1125	5.0511	31.618	1.50366			28.1062	1.26461	25.2963	0.91538	18.7421	0.0301
				28.1604	5.0431	31.6719	1.49742			28.1535	1.26459	25.3381	0.91513	18.769	0.0302
				28.2021	5.0354	31.7234	1.49106			28.2049	1.26465	25.385	0.91457	18.8	0.0302
				28.2444	5.02946	31.7812	1.48516			28.2521	1.26497	25.4275	0.91401	18.8324	0.03018
				28.2896	5.0253	31.8352	1.47936			28.2951	1.26546	25.4656	0.91376	18.8657	0.03028
				28.3403	5.02181	31.8852	1.47312			28.3403	1.26586	25.5063	0.91379	18.8968	0.03055
				28.3889	5.01795	31.9359	1.46693			28.3819	1.26617	25.5444	0.91399	18.9245	0.03076
				28.4361	5.01362	31.9812	1.46166			28.4312	1.26653	25.5888	0.91428	18.9532	0.03065
				28.4778	5.00878	32.0367	1.45743			28.4833	1.26712	25.6363	0.91462	18.9838	0.03025
				28.5194	5.00201	32.0945	1.4536			28.5306	1.26761	25.68	0.91513	19.0171	0.02997
				28.5674	4.99157	32.15	1.44913			28.5764	1.26775	25.7206	0.91571	19.05	0.0299
				28.6146	4.97812	32.2008	1.44405			28.616	1.26761	25.7563	0.91638	19.081	0.0301
				28.666	4.96435	32.2453	1.43973			28.6604	1.26741	25.7956	0.91704	19.1093	0.03032
				28.7139	4.95235	32.2953	1.43681			28.7111	1.26718	25.8406	0.91759	19.138	0.03038
				28.7576	4.94231	32.3508	1.43374			28.7632	1.26689	25.8869	0.91815	19.1699	0.03038
				28.8028	4.93337	32.4078	1.42871			28.8104	1.26662	25.9294	0.91872	19.2019	0.03038
				28.8444	4.92535	32.4609	1.42203			28.8514	1.26653	25.9662	0.91925	19.2356	0.03041
				28.8938	4.91888	32.5078	1.41582			28.8938	1.26671	26.0038	0.91961	19.2667	0.03058
				28.9451	4.91378	32.5555	1.41122			28.9389	1.267	26.045	0.91992	19.2954	0.03078
				28.9937	4.90826	32.6063	1.40736			28.9889	1.26709	26.0906	0.92012	19.3255	0.0309
				29.0396	4.90092	32.6633	1.40279			29.0389	1.26703	26.135	0.92022	19.3537	0.03086
				29.0778	4.89275	32.718	1.397			29.0861	1.26698	26.1762	0.92031	19.3875	0.0309
				29.1229	4.88546	32.7711	1.39076			29.1285	1.26705	26.2138	0.9206	19.4213	0.03093
				29.1729	4.8791	32.8188	1.38501			29.1715	1.26727	26.2531	0.92107	19.4528	0.03086
				29.2243	4.87262	32.868	1.37966			29.2188	1.26761	26.2963	0.92138	19.4819	0.03073
				29.2722	4.86602	32.9219	1.37389			29.2653	1.26795	26.3394	0.92145	19.5088	0.0306
				29.3139	4.86047	32.9734	1.36771			29.3174	1.26813	26.3856	0.92145	19.5398	0.03058
				29.3556	4.85646	33.0305	1.3618			29.3653	1.26822	26.4275	0.9217	19.5731	0.03065
				29.4	4.85306	33.0844	1.35654			29.4083	1.26848	26.465	0.92212	19.6065	0.0309
				29.45	4.84893	33.1344	1.35165			29.4514	1.26889	26.5056	0.92248	19.638	0.03108
				29.5	4.84338	33.1867	1.34691			29.4931	1.26933	26.5437	0.92286	19.6657	0.03116
				29.5472	4.8367	33.232	1.34269			29.5424	1.26976	26.5888	0.92324	19.694	0.03116
				29.5889	4.82975	33.2867	1.33953			29.5958	1.27016	26.6363	0.92362	19.7241	0.03108
				29.6319	4.82234	33.3453	1.33712			29.6444	1.27039	26.6794	0.92391	19.7579	0.03106
				29.6799	4.81335	33.4008	1.33418			29.6889	1.27036	26.7194	0.92418	19.7907	0.03113
				29.7264	4.80261	33.4508	1.32958			29.7278	1.27039	26.755	0.92443	19.8218	0.03119
				29.7771	4.79163	33.4961	1.32371			29.7722	1.27073	26.795	0.92485	19.8505	0.03108
				29.825	4.78228	33.5461	1.31746			29.8222	1.27131	26.8406	0.92535	19.8792	0.03094
				29.8681	4.77484	33.6	1.3108			29.8736	1.27167	26.8875	0.92588	19.9111	0.03103
				29.9132	4.76834	33.657	1.30337			29.9208	1.27158	26.9294	0.92644	19.9426	0.03133
				29.9549	4.76212	33.7109	1.29602			29.9618	1.27124	26.965	0.92707	19.9764	0.03152
				30.0042	4.75599	33.7578	1.29058			30.0042	1.27101	27.0031	0.92794	20.0074	0.03146
				30.0569	4.74904	33.8055	1.28783			30.05	1.27092	27.045	0.92873	20.0366	0.03119
				30.1062	4.74033	33.8563	1.2865			30.1	1.27088	27.09	0.92913	20.0667	0.03106
				30.1514	4.73061	33.9125	1.28425			30.15	1.27095	27.1344	0.92907	20.0944	0.03124
				30.191	4.72197	33.9672	1.27948			30.1965	1.27106	27.1756	0.92889	20.1278	0.03151
				30.2347	4.71554	34.0211	1.27248			30.2389	1.27115	27.2131	0.92888	20.1616	0.03159
				30.284	4.71019	34.0695	1.26507			30.2812	1.2711	27.2519	0.92884	20.1935	0.03146
				30.3354	4.70388	34.1172	1.25868			30.3285	1.2711	27.2956	0.92864	20.2236	0.03134
				30.3826	4.69587	34.1711	1.25346			30.3757	1.27129	27.3394	0.92832	20.25	0.03138
				30.4243	4.68736	34.2219	1.24921			30.4271	1.27169	27.385	0.92821	20.2801	0.03146
				30.466	4.67999	34.2805	1.24595			30.4743	1.27225	27.4262	0.92853	20.3139	0.03147
				30.5111	4.67387	34.3352	1.24344			30.5174	1.27269	27.4656	0.92904	20.3477	0.03151
				30.5611	4.66749	34.3859	1.24129			30.5618	1.27278	27.5063	0.92942	20.3787	0.03156
				30.6104	4.65986	34.4367	1.23924			30.6042	1.27263	27.5444	0.92954	20.4069	0.03152
				30.6569	4.65164	34.4586	1.23758			30.6542	1.27258	27.5888	0.92956	20.4352	0.03147
				30.7	4.64349	34.4586	1.23603			30.7063	1.27287	27.6363	0.92971	20.4653	0.03139
				30.7431	4.63469					30.7549	1.27332	27.6788	0.92985	20.4991	0.03134
				30.7917	4.62468					30.7993	1.27361	27.7188	0.92994	20.5315	0.03142
				30.8382	4.61462					30.8389	1.2737	27.7538	0.93007	20.563	0.03161
				30.8896	4.60661					30.884	1.27379	27.7944	0.93032	20.5907	0.03174
				30.9368	4.60131					30.9333	1.27397	27.84	0.93061	20.6194	0.03174
				30.9806	4.59723					30.9847	1.27417	27.8863	0.9307	20.6509	0.03172
				31.0257	4.59267					31.0326	1.27437	27.9288	0.9307	20.6824	0.03181
				31.0674	4.58737					31.0736	1.27451	27.9656	0.93075	20.7167	0.03191
				31.1174	4.58224					31.1153	1.2748	28.0038	0.93084	20.7481	0.03199
				31.1681	4.57735					31.1611	1.27527	28.045	0.93081	20.7768	0.03204
				31.216	4.57136					31.2118	1.27574	28.0906	0.93066	20.8069	0.03212
				31.2611	4.56295					31.2611	1.27603	28.1356	0.93046	20.8347	0.03225
				31.3007	4.55254					31.3076	1.27617	28.1775	0.9303	20.8685	0.0322
				31.3444	4.54149					31.3486	1.27641	28.215	0.93027	20.9032	0.03204
				31.3938	4.53					31.3917	1.27662	28.2531	0.93045	20.9352	0.03191
				31.4458	4.51756					31.4396	1.27662	28.2956	0.93084	20.9648	0.03199
				31.4931	4.50464					31.4875	1.27626	28.3381	0.9314	20.9917	0.03214
				31.5347	4.49303					31.5389	1.27574	28.3844	0.932	21.0208	0.03227
				31.5764	4.48375					31.5861	1.27536	28.4262	0.93251	21.0542	0.03227
				31.6229	4.47626					31.6299	1.27523	28.4656	0.93281	21.0875	0.03222
				31.6736	4.46914					31.675	1.27518	28.5056	0.93308	21.1194	0.03214
				31.7215	4.46127					31.716	1.27512	28.5437	0.93346	21.1472	0.03214
				31.7694	4.4526					31.766	1.27509	28.5881	0.93384	21.1755	0.0323
				31.8118	4.44386					31.8188	1.27494	28.6356	0.93404	21.206	0.03248
				31.8542	4.43529					31.8674	1.27474	28.6788	0.93404	21.2394	0.03262
				31.9028	4.42643					31.9111	1.27464	28.7188	0.93386	21.2722	0.03268
				31.9486	4.41759					31.9507	1.27474	28.7538	0.93366	21.3037	0.03268
				32	4.40993					31.9951	1.27512	28.7937	0.93337	21.3324	0.03262
				32.0472	4.40385					32.0458	1.27559	28.84	0.93256	21.3611	0.03262
				32.0924	4.39807					32.0965	1.27594	28.8869	0.93066	21.3926	0.0326
				32.1382	4.39138					32.1437	1.27614	28.9288	0.92792	21.4236	0.03248
				32.1785	4.38394					32.184	1.27637	28.9662	0.92539	21.4579	0.03243
				32.2278	4.37672					32.2264	1.2767	29.0038	0.92403	21.4894	0.03248
				32.2792	4.36988					32.2722	1.27704	29.045	0.9238	21.5185	0.03265
				32.3264	4.3628					32.3229	1.27736	29.09	0.92414	21.5477	0.03275
				32.3708	4.35522					32.3729	1.27753	29.135	0.92478	21.5759	0.03278
				32.4104	4.34741					32.4188	1.27738	29.1762	0.92557	21.6088	0.03282
				32.4562	4.33943					32.4562	1.27695	29.2138	0.92644	21.6431	0.03275
				32.5063	4.33049					32.4604	1.27648	29.2531	0.92692	21.6755	0.03262
				32.5562	4.32011					32.4604	1.27599	29.2969	0.92669	21.7056	0.03252
				32.6035	4.30934							29.3388	0.92597	21.7324	0.03265
				32.6458	4.30031							29.385	0.92521	21.762	0.033
				32.6875	4.29424							29.4269	0.92476	21.7949	0.03318
				32.7333	4.2901							29.465	0.92449	21.8292	0.0331
				32.784	4.28508							29.5063	0.92438	21.8606	0.03305
				32.8326	4.27731							29.5437	0.92423	21.8884	0.03321
				32.8799	4.26775							29.5888	0.9238	21.9162	0.03331
				32.9229	4.25857							29.6356	0.92304	21.9463	0.03315
				32.966	4.25018							29.6794	0.92205	21.9796	0.03282
				33.0146	4.24167							29.7194	0.92107	22.012	0.03268
				33.0604	4.23341							29.755	0.92028	22.0435	0.03275
				33.1111	4.22715							29.7956	0.91977	22.0722	0.03287
				33.1576	4.22297							29.8406	0.91956	22.1005	0.03296
				33.1861	4.21842							29.8863	0.91959	22.1324	0.03313
				33.1882	4.21093							29.9294	0.91983	22.1639	0.03335
				33.1875	4.19932							29.9662	0.92026	22.1977	0.03336
												30.0044	0.9208	22.2301	0.03315
												30.045	0.92124	22.2588	0.03295
												30.0906	0.92147	22.2884	0.03301
												30.135	0.9216	22.3167	0.03323
												30.1769	0.92165	22.35	0.03341
												30.2144	0.9216	22.3847	0.03353
												30.2525	0.92133	22.4171	0.03361
												30.2963	0.92104	22.4468	0.03356
												30.3388	0.92116	22.4727	0.0334
												30.385	0.9217	22.5023	0.03318
												30.4262	0.92246	22.5357	0.03308
												30.4644	0.923	22.5694	0.03315
												30.5044	0.92337	22.6014	0.0334
												30.5431	0.92367	22.6292	0.03361
												30.5894	0.924	22.6569	0.03366
												30.6363	0.92423	22.687	0.03353
												30.6788	0.92432	22.7204	0.03321
												30.7188	0.92443	22.7532	0.03295
												30.755	0.92478	22.7847	0.03288
												30.7956	0.92534	22.8139	0.03305
												30.8406	0.92591	22.8426	0.03328
												30.8869	0.92658	22.8731	0.03356
												30.9288	0.92743	22.9046	0.03384
												30.965	0.92832	22.9394	0.03401
												31.0038	0.92916	22.9718	0.03388
												31.045	0.92971	23.0005	0.03366
												31.0906	0.92994	23.0301	0.03366
												31.135	0.93	23.0574	0.03396
												31.1756	0.93003	23.0912	0.03419
												31.2131	0.92998	23.1255	0.03416
												31.2525	0.92971	23.1574	0.03401
												31.2969	0.9294	23.1866	0.03389
												31.3388	0.92916	23.213	0.03384
												31.3844	0.92916	23.2426	0.03376
												31.425	0.92934	23.2768	0.03369
												31.4644	0.9294	23.3106	0.03374
												31.5063	0.92931	23.3421	0.03389
												31.5456	0.92925	23.3694	0.03411
												31.5906	0.92945	23.3977	0.03422
												31.6363	0.93	23.4282	0.03414
												31.6781	0.93075	23.4616	0.03396
												31.7188	0.93131	23.4944	0.03389
												31.7544	0.93171	23.5255	0.03401
												31.7963	0.93214	23.5542	0.03414
												31.8412	0.93267	23.5819	0.03419
												31.8863	0.9331	23.6139	0.03422
												31.9275	0.93337	23.6458	0.03419
												31.9638	0.93363	23.6801	0.03409
												32.0037	0.9339	23.7111	0.03401
												32.0463	0.93391	23.7394	0.03406
												32.0919	0.93368	23.7699	0.03416
												32.135	0.93339	23.7981	0.03422
												32.175	0.93328	23.8324	0.03416
												32.2125	0.93323	23.8662	0.03414
												32.2525	0.93299	23.8982	0.03416
												32.2969	0.93272	23.9282	0.03419
												32.34	0.93258	23.9542	0.03424
												32.3856	0.93256	23.9843	0.03437
												32.4256	0.93242	24.0176	0.03441
												32.4656	0.93207	24.0514	0.03427
												32.5069	0.93171	24.0829	0.03419
												32.5456	0.93176	24.1102	0.03429
												32.5913	0.93227	24.1384	0.03441
												32.6362	0.93294	24.169	0.03432
												32.6769	0.93339	24.2032	0.03429
												32.7181	0.93354	24.2361	0.03449
												32.7531	0.93343	24.2671	0.03472
												32.7956	0.9331	24.2954	0.03472
												32.8419	0.93276	24.3236	0.0345
												32.8869	0.93258	24.3551	0.03441
												32.9288	0.93267	24.3866	0.03454
												32.965	0.93296	24.4204	0.03472
												33.0031	0.93337	24.4514	0.03489
												33.0456	0.93361	24.4801	0.03502
												33.0913	0.93357	24.5093	0.03507
												33.1356	0.93343	24.538	0.03502
												33.175	0.93337	24.5718	0.0349
												33.2125	0.93343	24.606	0.03489
												33.2525	0.93361	24.638	0.03498
												33.2956	0.93377	24.6681	0.03512
												33.3394	0.934	24.6944	0.03518
												33.385	0.93424	24.7245	0.03515
												33.4256	0.93442	24.7579	0.0351
												33.4637	0.93444	24.7917	0.0351
												33.505	0.93433	24.8231	0.03518
												33.5444	0.93428	24.8509	0.03528
												33.5906	0.93433	24.8792	0.03538
												33.6362	0.93444	24.9093	0.03538
												33.6781	0.93456	24.9431	0.03532
												33.7188	0.93467	24.9759	0.03532
												33.755	0.93487	25.0074	0.03537
												33.7956	0.93523	25.0352	0.03538
												33.8413	0.93558	25.0634	0.03528
												33.8862	0.93577	25.0949	0.0352
												33.9275	0.93572	25.1269	0.03532
												33.9631	0.93554	25.1607	0.0355
												34.0031	0.9354	25.1926	0.03558
												34.0456	0.93529	25.2218	0.03558
												34.0913	0.93511	25.2514	0.03558
												34.135	0.93491	25.2787	0.0355
												34.175	0.93464	25.312	0.03542
												34.2137	0.93435	25.3468	0.03537
												34.2537	0.93413	25.3792	0.03555
												34.2981	0.9341	25.4088	0.03585
												34.34	0.9342	25.4352	0.03608
												34.3844	0.93444	25.4653	0.03613
												34.4237	0.93471	25.4981	0.03591
												34.4625	0.93494	25.5329	0.03568
												34.505	0.935	25.5644	0.03565
												34.5444	0.93471	25.5926	0.03578
												34.5906	0.9342	25.6208	0.03585
												34.6356	0.93361	25.65	0.03576
												34.6769	0.93299	25.6833	0.03578
												34.7175	0.93236	25.7162	0.0359
												34.7537	0.93166	25.7477	0.03594
												34.7956	0.93095	25.7759	0.03586
												34.8413	0.93018	25.8046	0.03578
												34.8862	0.92934	25.8357	0.03591
												34.9281	0.92864	25.8671	0.03616
												34.965	0.92812	25.9018	0.03619
												35.0044	0.92779	25.9343	0.03594
												35.0469	0.92745	25.963	0.03573
												35.0919	0.92705	25.9921	0.03573
												35.1344	0.92655	26.0194	0.03591
												35.175	0.92606	26.0532	0.03606
												35.2131	0.92557	26.088	0.03599
												35.2531	0.92506	26.1204	0.03586
												35.2969	0.92463	26.15	0.03578
												35.3394	0.92423	26.1764	0.03581
												35.3844	0.9238	26.206	0.03586
												35.4244	0.92337	26.2389	0.03594
												35.4637	0.92284	26.2727	0.03603
												35.505	0.92214	26.3051	0.03608
												35.545	0.92136	26.3333	0.03619
												35.5894	0.92064	26.3611	0.03626
												35.635	0.91992	26.3907	0.03619
												35.6769	0.91889	26.4245	0.03603
												35.7181	0.91762	26.4574	0.0359
												35.7544	0.91645	26.4889	0.0359
												35.7963	0.91576	26.5171	0.03591
												35.8413	0.91538	26.5449	0.03591
												35.8856	0.91513	26.5769	0.03591
												35.9269	0.9148	26.6083	0.03599
												35.9637	0.91443	26.6426	0.03613
												36.0044	0.9141	26.6745	0.03619
												36.0463	0.91385	26.7042	0.03621
												36.0919	0.91367	26.7333	0.03633
												36.1344	0.9135	26.7611	0.03656
												36.1737	0.91322	26.7944	0.03672
												36.2131	0.91275	26.8292	0.03664
												36.2531	0.91213	26.8616	0.03659
												36.2969	0.91145	26.8912	0.03669
												36.34	0.91089	26.9176	0.03694
												36.3844	0.9106	26.9472	0.03704
												36.4244	0.91054	26.9796	0.03691
												36.4644	0.91045	27.0139	0.03661
												36.5063	0.91013	27.0458	0.03646
												36.545	0.90958	27.0736	0.03647
												36.59	0.90906	27.1009	0.03664
												36.6362	0.90863	27.1315	0.03674
												36.6775	0.90816	27.1653	0.03674
												36.7175	0.90763	27.1981	0.03679
												36.7537	0.90724	27.2296	0.03691
												36.7963	0.90686	27.2579	0.03694
												36.8413	0.90628	27.2861	0.03687
												36.8862	0.90543	27.3171	0.03695
												36.9281	0.90453	27.3491	0.0372
												36.9656	0.90366	27.3838	0.03727
												37.0044	0.90294	27.4157	0.03712
												37.0463	0.90256	27.4444	0.03699
												37.0913	0.90245	27.4741	0.03699
												37.1344	0.90236	27.5019	0.03707
												37.175	0.90216	27.5352	0.03707
												37.2131	0.9018	27.5699	0.03699
												37.2531	0.90135	27.6014	0.03694
												37.2969	0.90082	27.631	0.03694
												37.3394	0.9003	27.6574	0.03707
												37.385	0.89983	27.687	0.03727
												37.4256	0.89934	27.7208	0.03739
												37.4644	0.89869	27.7551	0.03735
												37.5056	0.89797	27.7866	0.03739
												37.545	0.8973	27.8148	0.03753
												37.5913	0.89676	27.8426	0.0377
												37.6356	0.89626	27.8722	0.03778
												37.6781	0.8958	27.9056	0.03778
												37.7181	0.89539	27.9384	0.03782
												37.7544	0.89523	27.9704	0.03787
												37.7956	0.89528	27.9991	0.03783
												37.8406	0.89523	28.0278	0.03767
												37.8856	0.89486	28.0588	0.03748
												37.9275	0.89423	28.0903	0.03747
												37.9644	0.89342	28.1245	0.03752
												38.0037	0.89246	28.1569	0.03757
												38.0456	0.8915	28.1861	0.03752
												38.0913	0.89064	28.2148	0.03757
												38.135	0.88979	28.2421	0.03775
												38.1763	0.88905	28.2755	0.038
												38.2137	0.88831	28.3097	0.03808
												38.2531	0.88759	28.3426	0.038
												38.2975	0.88692	28.3722	0.03795
												38.3394	0.88638	28.3991	0.03796
												38.3844	0.88601	28.4282	0.03801
												38.425	0.88572	28.4616	0.03801
												38.4644	0.88533	28.4958	0.038
												38.5069	0.88475	28.5273	0.03796
												38.545	0.8841	28.5551	0.03796
												38.59	0.88359	28.5829	0.03801
												38.6356	0.88303	28.613	0.03808
												38.6769	0.88246	28.6458	0.03808
												38.7175	0.88184	28.6787	0.03808
												38.7544	0.88132	28.7107	0.03801
												38.7963	0.88074	28.7394	0.03795
												38.8406	0.87991	28.7671	0.03782
												38.8856	0.87877	28.7991	0.03778
												38.9275	0.87762	28.8306	0.03795
												38.965	0.87653	28.8648	0.03813
												39.0037	0.87557	28.8972	0.03813
												39.045	0.8746	28.9264	0.03808
												39.0906	0.87352	28.9551	0.03815
												39.1344	0.87231	28.9829	0.03831
												39.1744	0.87093	29.0162	0.03841
												39.2131	0.86958	29.0505	0.0384
												39.2537	0.86826	29.0833	0.03836
												39.2969	0.86699	29.113	0.03836
												39.3394	0.86595	29.1394	0.03841
												39.3844	0.86519	29.169	0.03848
												39.4256	0.86443	29.2023	0.03848
												39.4644	0.86333	29.2366	0.03845
												39.5069	0.86183	29.2676	0.03849
												39.5456	0.86017	29.2958	0.03858
												39.5906	0.85863	29.3241	0.03861
												39.635	0.85713	29.3542	0.03849
												39.6775	0.85518	29.3875	0.03841
												39.7188	0.85255	29.4204	0.03849
												39.755	0.84944	29.4514	0.03866
												39.7963	0.84604	29.4796	0.03874
												39.8406	0.84268	29.5079	0.03866
												39.8862	0.83954	29.5394	0.03861
												39.9275	0.83667	29.5708	0.03871
												39.9644	0.8338	29.6051	0.03897
												40.0031	0.83073	29.637	0.03922
												40.0456	0.82751	29.6667	0.03929
												40.0906	0.82431	29.6963	0.03924
												40.1344	0.82124	29.725	0.03916
												40.175	0.81825	29.7574	0.03914
												40.2131	0.81527	29.7917	0.03914
												40.2537	0.81216	29.8241	0.03914
												40.2975	0.80903	29.8542	0.03919
												40.34	0.80593	29.8801	0.03922
												40.3856	0.80302	29.9102	0.03924
												40.4269	0.80029	29.9435	0.03932
												40.4656	0.79771	29.9773	0.03945
												40.5063	0.79527	30.0088	0.03959
												40.5444	0.79287	30.0366	0.03975
												40.5906	0.79048	30.0648	0.03985
												40.6362	0.78808	30.0949	0.03977
												40.6788	0.78546	30.1282	0.03964
												40.7188	0.78283	30.1611	0.03959
												40.755	0.78046	30.1921	0.03962
												40.7956	0.77822	30.2204	0.03967
												40.8413	0.77584	30.2491	0.03972
												40.8869	0.77316	30.281	0.03975
												40.9288	0.77044	30.3125	0.0398
												40.965	0.7678	30.3463	0.03985
												41.0037	0.76527	30.3778	0.03989
												41.0456	0.7629	30.4069	0.0398
												41.0913	0.76063	30.437	0.0397
												41.135	0.75837	30.4653	0.03964
												41.175	0.75597	30.4986	0.03967
												41.2131	0.75348	30.5329	0.0398
												41.2525	0.75084	30.5644	0.03997
												41.2963	0.74804	30.5944	0.0401
												41.3394	0.74515	30.6208	0.04015
												41.385	0.74215	30.6514	0.04017
												41.4256	0.73912	30.6847	0.04012
												41.4644	0.73592	30.7181	0.04007
												41.5056	0.73265	30.7486	0.04007
												41.545	0.72954	30.7764	0.04007
												41.5906	0.72667	30.8051	0.04003
												41.6362	0.72394	30.8361	0.04002
												41.6788	0.72107	30.8694	0.04003
												41.7188	0.71813	30.9018	0.04017
												41.7544	0.7154	30.9324	0.04023
												41.7963	0.713	30.9607	0.04012
												41.8419	0.71056	30.9898	0.04002
												41.8869	0.70789	31.0218	0.04015
												41.9281	0.70514	31.0537	0.04042
												41.9644	0.70238	31.087	0.04058
												42.0031	0.69956	31.1181	0.0405
												42.0456	0.69676	31.1463	0.04038
												42.0919	0.69405	31.1769	0.04033
												42.1356	0.69145	31.2056	0.04037
												42.1763	0.68863	31.2394	0.04042
												42.2131	0.68567	31.2732	0.04045
												42.2525	0.68269	31.3051	0.0405
												42.2963	0.67967	31.3352	0.04046
												42.3394	0.67671	31.362	0.04046
												42.385	0.67386	31.3921	0.04055
												42.4256	0.67093	31.4255	0.04065
												42.4644	0.66773	31.4588	0.04063
												42.5056	0.66427	31.4898	0.0406
												42.545	0.66074	31.5171	0.04068
												42.5913	0.65735	31.5458	0.04078
												42.6369	0.65404	31.5764	0.04068
												42.6781	0.65086	31.6102	0.04051
												42.7188	0.6477	31.6426	0.0406
												42.7537	0.64456	31.6731	0.04086
												42.7956	0.64149	31.7014	0.04104
												42.8413	0.63853	31.7306	0.04103
												42.8869	0.63542	31.7634	0.04099
												42.9281	0.63221	31.7949	0.04111
												42.9644	0.62892	31.8282	0.04116
												43.0031	0.62567	31.8588	0.04113
												43.0456	0.62236	31.888	0.04119
												43.0919	0.61906	31.9181	0.04129
												43.1356	0.61579	31.9463	0.04139
												43.1756	0.61241	31.9801	0.04129
												43.2131	0.60894	32.0139	0.04111
												43.2519	0.60531	32.0454	0.04099
												43.295	0.60174	32.0745	0.04103
												43.3387	0.59834	32.1014	0.04111
												43.3837	0.59484	32.1324	0.04116
												43.4238	0.5903	32.1657	0.04121
												43.4631	0.58301	32.1986	0.04133
												43.505	0.57183	32.2301	0.04146
												43.5444	0.55813	32.2579	0.04159
												43.59	0.54323	32.2866	0.04174
												43.6362	0.52669	32.3176	0.04177
												43.6781	0.50949	32.3514	0.04172
												43.7188	0.49466	32.3829	0.04166
												43.7544	0.48356	32.4134	0.04172
												43.7963	0.47476	32.4421	0.04172
												43.8413	0.46676	32.4718	0.04169
												43.8869	0.45906	32.5046	0.04169
												43.9281	0.45159	32.5352	0.04186
												43.9644	0.44442	32.5681	0.04207
												44.0031	0.43739	32.5986	0.04207
												44.045	0.43035	32.6282	0.04186
												44.0906	0.4226	32.6588	0.04169
												44.135	0.41218	32.6875	0.04174
												44.1756	0.39628	32.7213	0.04186
												44.2144	0.37482	32.7537	0.04192
												44.2531	0.3523	32.7852	0.04207
												44.2975	0.33373	32.8157	0.04227
												44.34	0.3199	32.8426	0.04239
												44.385	0.30855	32.8736	0.04227
												44.4256	0.29788	32.906	0.04214
												44.4637	0.28726	32.9389	0.04207
												44.5037	0.27707	32.9699	0.042
												44.5431	0.26755	32.9982	0.042
												44.5887	0.25868	33.0278	0.04204
												44.6356	0.25027	33.0593	0.04207
												44.6788	0.24221	33.0921	0.04207
												44.7181	0.23457	33.1232	0.04214
												44.7537	0.22726	33.1542	0.04222
												44.795	0.22016	33.1829	0.04225
												44.8406	0.21308	33.212	0.04222
												44.8862	0.20623	33.2435	0.04222
												44.9281	0.20005	33.275	0.0423
												44.9656	0.19474	33.3083	0.0424
												45.0031	0.18958	33.3398	0.04244
												45.045	0.18188	33.3694	0.04248
												45.0906	0.16863	33.4005	0.04262
												45.1356	0.15033	33.4287	0.0427
												45.1769	0.13176	33.4625	0.04257
												45.2137	0.11655	33.4949	0.0424
												45.2525	0.10424	33.5264	0.04248
												45.2963	0.09304	33.556	0.04262
												45.3387	0.08247	33.5829	0.04262
												45.3844	0.0729	33.6134	0.0424
												45.4256	0.06443	33.6472	0.04222
												45.4644	0.05693	33.6801	0.0422
												45.505	0.05016	33.7116	0.04227
												45.5431	0.04385	33.7394	0.0423
												45.5887	0.03782	33.7685	0.0423
												45.6362	0.03213	33.7991	0.04239
												45.6781	0.02688	33.8324	0.04262
												45.7181	0.02213	33.8653	0.04297
												45.7381	0.01766	33.8958	0.04326
												45.7381	0.01337	33.9241	0.0434
												45.7369	0.00876	33.9528	0.04331
														33.9847	0.04313
														34.0167	0.04305
														34.05	0.0431
														34.0806	0.04321
														34.1097	0.04335
														34.1403	0.04354
														34.169	0.04371
														34.2028	0.04371
														34.2361	0.04354
														34.2676	0.0434
														34.2977	0.04341
														34.325	0.04361
														34.3556	0.04368
														34.3884	0.04353
														34.4213	0.0434
														34.4519	0.04336
														34.4792	0.04341
														34.5088	0.04335
														34.5398	0.04313
														34.5731	0.04301
														34.6046	0.04321
														34.6356	0.04354
														34.6648	0.04376
														34.694	0.04379
														34.7264	0.04371
														34.7574	0.04368
														34.7907	0.04376
														34.8213	0.04396
														34.85	0.04406
														34.881	0.04409
														34.9097	0.04411
														34.9435	0.04414
														34.9764	0.04414
														35.0088	0.04406
														35.0384	0.04401
														35.0653	0.04411
														35.0958	0.04432
														35.1287	0.04436
														35.1616	0.04422
														35.1921	0.04409
														35.2204	0.04401
														35.2495	0.04397
														35.2806	0.04402
														35.3139	0.04416
														35.3458	0.04437
														35.3768	0.04454
														35.4051	0.04455
														35.4343	0.04437
														35.4657	0.04416
														35.4977	0.04411
														35.531	0.04414
														35.562	0.04411
														35.5926	0.04411
														35.6232	0.04427
														35.6509	0.0445
														35.6843	0.04464
														35.7171	0.04454
														35.7482	0.04427
														35.7778	0.04411
														35.8051	0.04411
														35.837	0.04406
														35.8699	0.04402
														35.9028	0.04422
														35.9338	0.04459
														35.962	0.04485
														35.9907	0.04484
														36.0213	0.04467
														36.0546	0.04459
														36.0866	0.04455
														36.1171	0.0445
														36.1458	0.0445
														36.1755	0.04455
														36.2074	0.04467
														36.2389	0.04477
														36.2722	0.0448
														36.3037	0.04484
														36.3329	0.04494
														36.363	0.04503
														36.3912	0.04517
														36.4245	0.0452
														36.4574	0.0451
														36.4894	0.04494
														36.5194	0.04498
														36.5463	0.04528
														36.5773	0.0455
														36.6097	0.04538
														36.6431	0.04517
														36.6745	0.04503
														36.7028	0.04507
														36.7315	0.04517
														36.7625	0.0452
														36.7958	0.04512
														36.8278	0.0451
														36.8593	0.04525
														36.8875	0.04547
														36.9162	0.04555
														36.9481	0.04555
														36.9796	0.0456
														37.0125	0.04571
														37.0431	0.04576
														37.0727	0.04571
														37.1028	0.04563
														37.1315	0.04551
														37.1653	0.04543
														37.1986	0.04551
														37.231	0.04585
														37.2607	0.04616
														37.287	0.04633
														37.3176	0.04634
														37.3505	0.04629
														37.3843	0.04624
														37.4153	0.04618
														37.4435	0.04613
														37.4722	0.04613
														37.5028	0.04613
														37.5366	0.04613
														37.5685	0.04618
														37.5996	0.04626
														37.6273	0.04626
														37.6565	0.04616
														37.6884	0.04608
														37.7194	0.04608
														37.7533	0.04611
														37.7843	0.04611
														37.8139	0.04616
														37.844	0.04626
														37.8727	0.04646
														37.906	0.04661
														37.9398	0.04669
														37.9708	0.04666
														38.0014	0.04672
														38.0283	0.04682
														38.0593	0.04686
														38.0921	0.04677
														38.1255	0.04661
														38.1565	0.04651
														38.1843	0.04643
														38.213	0.04646
														38.2435	0.04652
														38.2769	0.04661
														38.3088	0.04669
														38.3389	0.04677
														38.3681	0.04692
														38.3977	0.04712
														38.4292	0.04722
														38.4611	0.04727
														38.4949	0.04725
														38.5259	0.04722
														38.5546	0.04717
														38.5847	0.04712
														38.613	0.04717
														38.6472	0.04722
														38.6801	0.04725
														38.7111	0.04714
														38.7417	0.047
														38.7685	0.047
														38.7996	0.04714
														38.8329	0.04739
														38.8657	0.04757
														38.8968	0.04765
														38.9241	0.0476
														38.9533	0.04749
														38.9843	0.04735
														39.0176	0.0473
														39.05	0.0474
														39.0801	0.04753
														39.1083	0.04762
														39.1375	0.04762
														39.1699	0.0477
														39.2019	0.04778
														39.2357	0.04765
														39.2662	0.04747
														39.2949	0.0474
														39.325	0.04749
														39.3537	0.04765
														39.388	0.04775
														39.4218	0.04778
														39.4533	0.04778
														39.4829	0.04783
														39.5093	0.048
														39.5394	0.04818
														39.5731	0.04826
														39.6065	0.04821
														39.6375	0.04818
														39.6648	0.04828
														39.6935	0.04845
														39.7246	0.04848
														39.7579	0.04845
														39.7907	0.04853
														39.8218	0.04858
														39.8496	0.04841
														39.8783	0.04823
														39.9107	0.04835
														39.9421	0.04876
														39.9764	0.04906
														40.0079	0.04901
														40.0366	0.04879
														40.0667	0.04866
														40.0949	0.04866
														40.1283	0.04866
														40.162	0.04868
														40.194	0.04866
														40.2236	0.04858
														40.2496	0.04858
														40.2796	0.04868
														40.3134	0.04871
														40.3477	0.04863
														40.3787	0.04858
														40.4065	0.04874
														40.4347	0.04893
														40.4648	0.04893
														40.4986	0.04884
														40.5315	0.04889
														40.563	0.04906
														40.5917	0.04911
														40.6199	0.04914
														40.6514	0.04924
														40.6829	0.04942
														40.7171	0.04942
														40.7486	0.04922
														40.7773	0.04898
														40.807	0.04893
														40.8352	0.04916
														40.8685	0.04946
														40.9033	0.04964
														40.9357	0.04962
														40.9653	0.0495
														40.9912	0.04949
														41.0213	0.04955
														41.0542	0.04959
														41.0884	0.04959
														41.1194	0.04964
														41.1472	0.04969
														41.1755	0.04975
														41.206	0.04977
														41.2389	0.0498
														41.2722	0.04977
														41.3037	0.04964
														41.3324	0.04954
														41.3602	0.04959
														41.3917	0.0498
														41.4231	0.04994
														41.4579	0.0499
														41.4889	0.04975
														41.5176	0.04954
														41.5477	0.04941
														41.5755	0.04946
														41.6088	0.04967
														41.6435	0.04984
														41.6755	0.04985
														41.7051	0.04985
														41.732	0.04997
														41.762	0.05003
														41.7954	0.05007
														41.8292	0.0501
														41.8607	0.05015
														41.888	0.05028
														41.9167	0.05037
														41.9468	0.05025
														41.9801	0.0501
														42.013	0.05002
														42.044	0.04994
														42.0718	0.04977
														42.1	0.04969
														42.1315	0.04975
														42.1639	0.0499
														42.1981	0.05002
														42.2296	0.05002
														42.2593	0.05003
														42.288	0.05012
														42.3162	0.05023
														42.3496	0.05023
														42.3843	0.05017
														42.4167	0.05028
														42.4463	0.05051
														42.4722	0.05068
														42.5023	0.05068
														42.5361	0.05051
														42.5699	0.0503
														42.6014	0.05023
														42.6292	0.0503
														42.657	0.05033
														42.6866	0.05025
														42.7199	0.05025
														42.7533	0.05043
														42.7847	0.05068
														42.8134	0.05078
														42.8421	0.05068
														42.8732	0.05055
														42.9042	0.05055
														42.9384	0.0506
														42.9708	0.05065
														43	0.05068
														43.0296	0.05068
														43.0574	0.05071
														43.0907	0.05071
														43.1255	0.05078
														43.1579	0.05086
														43.1875	0.05098
														43.2139	0.05113
														43.2426	0.05124
														43.2755	0.05118
														43.3102	0.05095
														43.3417	0.05085
														43.3694	0.051
														43.3977	0.05124
														43.4278	0.05121
														43.4611	0.05098
														43.494	0.05076
														43.5255	0.05078
														43.5537	0.05086
														43.5824	0.05095
														43.6139	0.05113
														43.6449	0.05139
														43.6792	0.05152
														43.7107	0.05139
														43.7403	0.05118
														43.7694	0.05108
														43.7977	0.05108
														43.831	0.05124
														43.8657	0.05151
														43.8982	0.05169
														43.9278	0.05169
														43.9542	0.05161
														43.9838	0.05164
														44.0167	0.05172
														44.0509	0.05172
														44.0824	0.05166
														44.1107	0.05164
														44.1384	0.05161
														44.1685	0.05148
														44.2023	0.05134
														44.2352	0.05134
														44.2672	0.05148
														44.2963	0.05159
														44.3246	0.05169
														44.3546	0.05186
														44.3857	0.05209
														44.4204	0.05219
														44.4528	0.05209
														44.482	0.05199
														44.5107	0.05201
														44.5384	0.05217
														44.5713	0.05227
														44.606	0.0523
														44.6384	0.05219
														44.6685	0.05212
														44.6949	0.05205
														44.7246	0.05212
														44.757	0.05217
														44.7912	0.05222
														44.8231	0.0523
														44.8518	0.05244
														44.8796	0.05247
														44.9097	0.05234
														44.9431	0.05214
														44.9759	0.05212
														45.0079	0.05217
														45.0361	0.05217
														45.0644	0.05219
														45.0954	0.05235
														45.1264	0.05253
														45.1611	0.05249
														45.1935	0.05222
														45.2218	0.05205
														45.2509	0.05217
														45.2792	0.05244
														45.312	0.05253
														45.3468	0.05244
														45.3792	0.0523
														45.4093	0.0523
														45.4357	0.05252
														45.4648	0.05273
														45.4986	0.05283
														45.5329	0.0528
														45.5648	0.0528
														45.5926	0.05292
														45.6208	0.05297
														45.6509	0.05288
														45.6843	0.05283
														45.7167	0.05292
														45.7482	0.053
														45.7759	0.05293
														45.8042	0.05273
														45.8357	0.05265
														45.8676	0.0528
														45.9019	0.05305
														45.9333	0.05326
														45.962	0.05345
														45.9917	0.05361
														46.0199	0.05368
														46.0542	0.05368
														46.0884	0.05353
														46.1199	0.05335
														46.1496	0.05323
														46.1759	0.05318
														46.2056	0.05315
														46.2394	0.0531
														46.2736	0.05305
														46.3051	0.05306
														46.3329	0.05313
														46.3611	0.05326
														46.3912	0.05341
														46.425	0.05366
														46.4574	0.05384
														46.4889	0.05393
														46.5172	0.05393
														46.5444	0.05384
														46.5764	0.05371
														46.6083	0.05366
														46.6426	0.05368
														46.6736	0.05379
														46.7023	0.05388
														46.7324	0.05388
														46.7607	0.05381
														46.7944	0.05376
														46.8292	0.05371
														46.8611	0.05358
														46.8907	0.05353
														46.9167	0.05361
														46.9468	0.05368
														46.9806	0.05363
														47.0139	0.05353
														47.0454	0.05354
														47.0727	0.05371
														47.1009	0.05381
														47.1315	0.05376
														47.1648	0.05376
														47.1977	0.05388
														47.2292	0.05398
														47.257	0.05398
														47.2852	0.05394
														47.3171	0.05398
														47.3496	0.05419
														47.3833	0.05454
														47.4148	0.05477
														47.4444	0.05472
														47.4746	0.05451
														47.5023	0.05446
														47.5357	0.05455
														47.5699	0.05459
														47.6018	0.05442
														47.6315	0.05427
														47.6574	0.05427
														47.6875	0.05441
														47.7204	0.05451
														47.7546	0.05455
														47.7861	0.05454
														47.8139	0.05459
														47.8426	0.05464
														47.8727	0.05467
														47.906	0.05475
														47.9389	0.05494
														47.9699	0.0551
														47.9986	0.0551
														48.0273	0.05499
														48.0583	0.05485
														48.0898	0.05482
														48.1241	0.05489
														48.1565	0.05499
														48.1857	0.05499
														48.2148	0.05497
														48.2426	0.05499
														48.2759	0.05503
														48.3102	0.05499
														48.3421	0.05485
														48.3713	0.05475
														48.3982	0.05475
														48.4287	0.0548
														48.4616	0.05485
														48.4954	0.05489
														48.5269	0.0549
														48.5546	0.0549
														48.5833	0.0549
														48.613	0.05494
														48.6463	0.05502
														48.6796	0.0551
														48.7107	0.05523
														48.7389	0.05533
														48.7672	0.05538
														48.7991	0.05537
														48.8306	0.0553
														48.8653	0.05528
														48.8968	0.05523
														48.9255	0.05515
														48.9546	0.05507
														48.9829	0.05512
														49.0172	0.05523
														49.0509	0.05523
														49.0829	0.05523
														49.112	0.0553
														49.1389	0.05537
														49.1694	0.05528
														49.2023	0.05525
														49.2361	0.05543
														49.2676	0.05576
														49.2954	0.05598
														49.3241	0.05595
														49.3546	0.05585
														49.388	0.0559
														49.4204	0.05608
														49.4519	0.05621
														49.4801	0.05613
														49.5088	0.05595
														49.5403	0.05581
														49.5718	0.05573
														49.6056	0.05563
														49.6366	0.05556
														49.6657	0.05563
														49.6949	0.05581
														49.7236	0.05598
														49.7579	0.056
														49.7912	0.05598
														49.8231	0.05603
														49.8528	0.05604
														49.8796	0.05591
														49.9102	0.05565
														49.9435	0.0555
														49.9773	0.05552
														50.0083	0.05581
														50.0361	0.05624
														50.0648	0.05656
														50.0954	0.05656
														50.1287	0.05631
														50.1607	0.05611
														50.1917	0.05604
														50.2199	0.05616
														50.2486	0.05624
														50.281	0.05629
														50.312	0.05634
														50.3458	0.05631
														50.3773	0.05626
														50.4065	0.05629
														50.437	0.05638
														50.4648	0.05639
														50.4982	0.05639
														50.5324	0.05643
														50.5644	0.05644
														50.5944	0.05639
														50.6208	0.05638
														50.6514	0.05643
														50.6843	0.05651
														50.7176	0.05656
														50.7486	0.05657
														50.7769	0.05661
														50.8051	0.05661
														50.8357	0.05656
														50.869	0.05653
														50.9009	0.05653
														50.9324	0.05657
														50.9611	0.05661
														50.9907	0.05669
														51.0222	0.05679
														51.0533	0.05687
														51.087	0.05687
														51.1185	0.05679
														51.1472	0.05679
														51.1778	0.05696
														51.2056	0.05709
														51.2389	0.05709
														51.2727	0.05692
														51.3046	0.05682
														51.3347	0.05691
														51.3616	0.05712
														51.3917	0.05722
														51.425	0.05712
														51.4588	0.05699
														51.4898	0.05704
														51.5172	0.05727
														51.5463	0.05744
														51.5769	0.0573
														51.6102	0.05699
														51.6422	0.05682
														51.6727	0.05687
														51.7019	0.05701
														51.7306	0.05712
														51.762	0.05722
														51.794	0.0574
														51.8278	0.0576
														51.8588	0.05773
														51.888	0.05778
														51.9185	0.0578
														51.9472	0.0578
														51.9806	0.0578
														52.0134	0.05778
														52.0454	0.05775
														52.0755	0.05767
														52.1023	0.05762
														52.1324	0.05765
														52.1653	0.05762
														52.1986	0.05749
														52.2296	0.0574
														52.2579	0.05757
														52.287	0.05787
														52.3176	0.05805
														52.3505	0.05802
														52.3829	0.05787
														52.4144	0.05762
														52.4431	0.05735
														52.4722	0.05727
														52.5042	0.05752
														52.5352	0.05793
														52.5685	0.05828
														52.5991	0.05831
														52.6292	0.05806
														52.6593	0.05783
														52.688	0.0577
														52.7213	0.05762
														52.7537	0.0576
														52.7852	0.05767
														52.8162	0.05778
														52.8435	0.05778
														52.8746	0.0577
														52.907	0.0576
														52.9394	0.05762
														52.9708	0.05778
														52.9986	0.058
														53.0283	0.05813
														53.0588	0.05813
														53.0921	0.05818
														53.1232	0.05823
														53.1537	0.05826
														53.1829	0.05826
														53.213	0.05828
														53.2449	0.05828
														53.2759	0.05831
														53.3093	0.05831
														53.3394	0.0582
														53.3694	0.05805
														53.4005	0.058
														53.4287	0.0581
														53.4625	0.05823
														53.4954	0.0582
														53.5264	0.05806
														53.5565	0.05802
														53.5833	0.05813
														53.6144	0.05831
														53.6477	0.05836
														53.6806	0.05828
														53.7116	0.05823
														53.7394	0.05823
														53.7685	0.05815
														53.7991	0.05802
														53.8329	0.05802
														53.8653	0.05823
														53.8959	0.0585
														53.9241	0.05863
														53.9528	0.05861
														53.9852	0.05848
														54.0167	0.05835
														54.0505	0.05828
														54.0815	0.05835
														54.1102	0.05845
														54.1403	0.05861
														54.1685	0.05871
														54.2023	0.05866
														54.2361	0.05855
														54.2672	0.05855
														54.2972	0.05858
														54.3246	0.05858
														54.3556	0.05858
														54.3884	0.05866
														54.4213	0.05884
														54.4523	0.05903
														54.4801	0.05919
														54.5088	0.05924
														54.5394	0.05906
														54.5727	0.05874
														54.6046	0.05858
														54.6347	0.05858
														54.6639	0.05855
														54.6935	0.05855
														54.7259	0.05871
														54.757	0.05894
														54.7907	0.05906
														54.8218	0.05901
														54.8509	0.05901
														54.8806	0.05919
														54.9093	0.05937
														54.9431	0.05929
														54.9768	0.05903
														55.0083	0.05889
														55.0384	0.05901
														55.0653	0.05911
														55.0958	0.05907
														55.1287	0.05898
														55.162	0.05894
														55.1926	0.05914
														55.2204	0.05937
														55.2491	0.05949
														55.2801	0.05946
														55.3139	0.05942
														55.3458	0.05942
														55.3764	0.05942
														55.4056	0.05937
														55.4343	0.05924
														55.4653	0.05914
														55.4972	0.05916
														55.531	0.05936
														55.5625	0.05954
														55.5917	0.05962
														55.6222	0.05962
														55.6509	0.05959
														55.6847	0.05955
														55.7181	0.05955
														55.7491	0.05959
														55.7792	0.05964
														55.806	0.05969
														55.8366	0.05969
														55.8694	0.05955
														55.9028	0.05937
														55.9338	0.05927
														55.962	0.05941
														55.9907	0.05967
														56.0213	0.05977
														56.0546	0.0598
														56.087	0.05989
														56.1176	0.06002
														56.1463	0.05995
														56.1755	0.05969
														56.2074	0.05949
														56.2389	0.05941
														56.2722	0.05946
														56.3037	0.05954
														56.3324	0.05967
														56.3625	0.05975
														56.3907	0.05972
														56.4246	0.05969
														56.4579	0.05969
														56.4898	0.05975
														56.5199	0.05985
														56.5472	0.06004
														56.5778	0.06015
														56.6107	0.06007
														56.644	0.0599
														56.675	0.05989
														56.7023	0.05999
														56.731	0.06012
														56.7616	0.06012
														56.7954	0.06007
														56.8278	0.0601
														56.8588	0.0602
														56.8875	0.0603
														56.9157	0.06043
														56.9481	0.06056
														56.9796	0.0607
														57.0134	0.0607
														57.0444	0.0606
														57.0731	0.0605
														57.1028	0.0605
														57.131	0.06055
														57.1653	0.06055
														57.1986	0.06052
														57.231	0.06052
														57.2607	0.06056
														57.2875	0.06068
														57.3171	0.06073
														57.3505	0.06073
														57.3843	0.06078
														57.4157	0.06086
														57.4435	0.06091
														57.4722	0.06091
														57.5028	0.06076
														57.5366	0.06056
														57.569	0.06052
														57.6005	0.06063
														57.6287	0.06076
														57.6565	0.06078
														57.6884	0.06068
														57.7194	0.06063
														57.7533	0.06073
														57.7847	0.06083
														57.8144	0.06086
														57.844	0.06086
														57.8722	0.06105
														57.9051	0.06116
														57.9394	0.06103
														57.9718	0.06073
														58.0014	0.06052
														58.0278	0.0605
														58.0583	0.06063
														58.0917	0.06076
														58.1255	0.06083
														58.157	0.0609
														58.1852	0.061
														58.2134	0.06105
														58.2431	0.06108
														58.2759	0.06113
														58.3093	0.06129
														58.3403	0.06143
														58.369	0.06143
														58.3977	0.06139
														58.4296	0.06139
														58.4607	0.06144
														58.4949	0.06148
														58.5264	0.06143
														58.5556	0.06138
														58.5857	0.06139
														58.613	0.06151
														58.6459	0.06166
														58.6801	0.06166
														58.712	0.06139
														58.7417	0.06108
														58.7681	0.06105
														58.7991	0.06131
														58.832	0.06157
														58.8657	0.06166
														58.8972	0.06157
														58.925	0.06157
														58.9537	0.06171
														58.9843	0.06177
														59.0172	0.06179
														59.0496	0.06182
														59.081	0.06191
														59.1097	0.06191
														59.1375	0.06182
														59.1694	0.06186
														59.2009	0.06191
														59.2352	0.06186
														59.2667	0.06174
														59.2954	0.06166
														59.325	0.06161
														59.3533	0.06161
														59.3875	0.06164
														59.4218	0.06174
														59.4542	0.06177
														59.4838	0.06177
														59.5102	0.06186
														59.5403	0.06199
														59.5727	0.06201
														59.6065	0.06192
														59.638	0.06187
														59.6657	0.06191
														59.6944	0.06187
														59.7241	0.06179
														59.7574	0.06186
														59.7907	0.06206
														59.8227	0.0623
														59.8509	0.06225
														59.8792	0.06204
														59.9107	0.06199
														59.9417	0.06219
														59.9759	0.06235
														60.0083	0.06227
														60.0375	0.06206
														60.0667	0.06196
														60.0944	0.06206
														60.1282	0.06227
														60.163	0.0624
														60.1949	0.06232
														60.2241	0.06222
														60.25	0.06217
														60.2801	0.06217
														60.3134	0.06209
														60.3477	0.06201
														60.3796	0.06206
														60.4074	0.06225
														60.4352	0.0624
														60.4653	0.06249
														60.4986	0.06249
														60.532	0.06235
														60.563	0.06212
														60.5912	0.06192
														60.6199	0.06196
														60.6514	0.06219
														60.6829	0.06252
														60.7176	0.0627
														60.7491	0.0628
														60.7773	0.06283
														60.807	0.06275
														60.8347	0.06265
														60.8685	0.06258
														60.9033	0.06262
														60.9347	0.06273
														60.9643	0.06273
														60.9907	0.06262
														61.0213	0.06249
														61.0546	0.06239
														61.0889	0.06239
														61.1199	0.06249
														61.1472	0.06262
														61.175	0.06265
														61.2056	0.06257
														61.2394	0.06254
														61.2722	0.06267
														61.3028	0.06288
														61.3315	0.06297
														61.3602	0.06287
														61.3922	0.06273
														61.4241	0.06287
														61.4583	0.06313
														61.4894	0.06331
														61.5181	0.06333
														61.5472	0.06333
														61.5755	0.06331
														61.6093	0.06323
[truncated: 3,390 more rows]

## Sheet: Fig.3c
	ATRP-None			ATRP-1%			ATRP-3%			ATRP-5%
	T=20°C	T=80 °C		T=20°C	T=80 °C		T=20°C	T=80 °C		T=20°C	T=80 °C
	Elastic Modulus			Elastic Modulus			Elastic Modulus			Elastic Modulus
	MPa	MPa		MPa	MPa		MPa	MPa		MPa	MPa
	0.4	146		0.45	120		0.68	124		0.14	97.2
	0.18	161.3		0.17	165		0.24	110		0.18	130
	0.23	151		0.44	64.6		0.26	140		0.25	133
	0.56	147		0.2	167		0.34	95.5		0.47	135
	0.2	169.8		0.25	181.8		0.14	129		0.29	140
	0.61	179.1		0.46	169		0.18	153		0.37	116
Mean	0.363333	159.033		0.328333	144.567		0.306667	125.25		0.283333	125.2
SD	0.189174	13.4383		0.135855	44.5023		0.195414	20.5955		0.122257	15.9223

## Sheet: Fig.3d
	ATRP-None			ATRP-1%			ATRP-3%			ATRP-5%
	T=20°C	T=80 °C		T=20°C	T=80 °C		T=20°C	T=80 °C		T=20°C	T=80 °C
	Tensile Strength			Tensile Strength			Tensile Strength			Tensile Strength
	MPa	MPa		MPa	MPa		MPa	MPa		MPa	MPa
	0.23	13		0.18	10.5		0.18	10.5		0.13	11.5
	0.17	19		0.18	11.5		0.13	12		0.2	13
	0.14	18.5		0.19	8		0.24	13		0.16	6.5
	0.23	18		0.17	11		0.13	7		0.1	11
	0.15	12		0.18	12		0.17	12		0.18	12
	0.23	18.5		0.1	15		0.15	13		0.15	12
Mean	0.191667	16.5		0.166667	11.3333		0.166667	11.25		0.153333	11
SD	0.0430891	3.1305		0.0332666	2.27303		0.0413118	2.27486		0.0355903	2.30217

## Sheet: Fig.3e
0.5%-none	0.5%-1wt%	0.5%-3wt%	0.5%-5wt%
0.956	0.935	0.937	0.904
0.936	0.903	0.905	0.933
0.959	0.935	0.936	0.903
0.949	0.919	0.92	0.921
0.949	0.951	0.929	0.966
0.969	0.967	0.908	0.938
0.935	0.96	0.92	0.939
0.942	0.941	0.906	0.968
0.968	0.928	0.95	0.936
0.961	0.951	0.934	0.919

## Sheet: Fig.3f
Temperature	G'	G''	tanδ
°C	Pa	Pa
20.91	39550.5	16365.6	0.41379
22.18	38283	15369.8	0.40148
23	38712.1	15246.2	0.39384
23.92	40922.3	16076	0.39284
24.98	45570.5	17899.8	0.39279
25.96	48986.2	19579.2	0.39969
27.01	50365.3	20809.6	0.41317
27.88	53687.5	24412.3	0.45471
28.98	58233	27873.9	0.47866
29.88	60183.7	29867.4	0.49627
31.03	58560.3	30321.5	0.51778
31.93	59060.7	30349.4	0.51387
32.94	60738	32822.8	0.5404
34.03	62974.3	36222.1	0.57519
34.99	65620.6	39755.2	0.60583
35.82	70587.6	46932.9	0.66489
36.98	77140.9	56024.1	0.72626
38.03	74480.6	58047.6	0.77936
38.9	81175.4	59542.9	0.73351
39.81	85596.4	67119.6	0.78414
40.99	98162.7	78383.7	0.79851
41.89	122115	102229	0.83715
42.8	153610	137546	0.89542
43.82	190330	167239	0.87868
44.77	221275	202407	0.91473
45.87	285446	261269	0.9153
46.83	377202	350165	0.92832
47.85	454642	417372	0.91802
48.65	569527	510584	0.89651
49.71	680401	594084	0.87314
50.6	835006	665724	0.79727
51.75	1134000	786056	0.69317
52.84	1475670	888250	0.60193
53.65	1979910	1012290	0.51128
54.67	2642910	1182900	0.44757
55.7	3822730	1292290	0.33805
56.62	4754760	1372920	0.28875
57.76	5738650	1488490	0.25938
58.52	6957680	1661500	0.2388
59.62	8390890	1258900	0.15003
60.79	10793500	1201460	0.11131
61.56	13092300	1230070	0.09395
62.56	12494800	943003	0.07547
63.48	12578600	783454	0.06228
64.59	13102200	772826	0.05898
65.72	13771600	751668	0.05458
66.59	13824000	708964	0.05129
67.66	14334200	699503	0.0488
68.55	15303100	717324	0.04687
69.94	17468700	791022	0.04528
70.53	25092000	1141770	0.0455
71.55	24998300	1097990	0.04392
72.6	22931800	993312	0.04332
73.56	19017000	794244	0.04176
74.64	16874100	698516	0.0414
75.55	16566900	682663	0.04121
76.7	16147800	655234	0.04058
77.76	15690000	635199	0.04048
78.36	15566900	624149	0.04009
79.57	15646600	623105	0.03982

## Sheet: Fig.3g
	0.5%-none	0.5%-1wt%	0.5%-3wt%	0.5%-5wt%
	Th	Th	Th	Th
	°C	°C	°C	°C
	49.76	46.75	49.8	48.86
	43.71	48.8	48.7	51.6
	39.8	38.83	46.8	39.9
	40.75	44.79	40.98	43.63
	40.81	45.65	40.91	42.68
	42.87	37.77	43.62	38.87
	43.91	43.9	45.02	47.2
	43.9	45.83	47.91	35.89
Mean	43.1887	44.04	45.4675	43.5787
SD	3.10921	3.83288	3.41181	5.35828

## Sheet: Fig.3h
Cycle	G'	Temperature
	Pa	°C
1	34030	20
2	20570000	80
3	42220	20
4	12850000	80
5	39550	20
6	15650000	80
7	43160	20
8	27170000	80
9	23520	20
10	25120000	80
11	46340	20
12	9760000	80
13	43270	20
14	10830000	80
15	23890	20

## Sheet: Fig.4b
	Deswelling-Thickness						Swelling-Thickness
	10 min	20 min	30 min	40 min	50 min		10 min	20 min	30 min	40 min	50 min
	μm						μm
	12.3	86	154	157	154		12.3	90	155	193	200
	20.2	52	124	144	147		23.7	135	182	225	229
	19.4	67	133	179	175		24.5	103	171	230	247
	16.6	77	115	153	170		17.7	106	197	180	220
	14.5	80	130	158	160		18.4	140	151	190	188
Mean	16.6	72.4	131.2	158.2	161.2		19.32	114.8	171.2	203.6	216.8
SD	3.3053	13.3154	14.481	12.8725	11.4324		4.9691	21.6495	19.0578	22.4121	23.3602

## Sheet: Fig.4c
	Friction coefficient							Friction coefficient
	T=20°C							T=80 °C
	0 min	10 min	20 min	30 min	40 min	50 min		0 min	10 min	20 min	30 min	40 min	50 min
	0.4673	0.4861	0.4092	0.3698	0.373	0.3607		0.0781	0.018	0.026	0.032	0.033	0.05
	0.561	0.4951	0.3993	0.3784	0.3672	0.356		0.0918	0.017	0.023	0.026	0.046	0.044
	0.5103	0.5017	0.3747	0.3699	0.355	0.3506		0.096	0.014	0.025	0.025	0.034	0.046
Mean	0.512867	0.4943	0.3944	0.3727	0.365067	0.355767		0.0886333	0.0163333	0.0246667	0.0276667	0.0376667	0.0466667
SD	0.0469027	0.00783071	0.0177643	0.0049366	0.00918767	0.00505404		0.00936073	0.00208167	0.00152753	0.00378594	0.00723418	0.00305505

[truncated: 25 more sheets: Fig.4d, Fig.4e, Fig.4g, Fig.4h, Fig.4i, Fig.5e, Fig.6b, Fig.6c, Fig.6f, Fig.S1, Fig.S2a, Fig.S2b, Fig.S5, Fig.S9a, Fig.S9b, Fig.S9c, Fig.S9d, Fig.S10a, Fig.S10b, Fig.S12a …]
